# Supplementary material for: Inferring changes in histone modification during cell differentiation by ancestral state estimation based on phylogenetic trees of cell types: Human hematopoiesis as a model case
Source: Gene X. 2019 May 31;3:100021. doi: 10.1016/j.gene.2019.100021 (PMC7286071; doi:10.1016/j.gene.2019.100021)
Supplement: Supplementary Table 1 — Samples used. [file mmc1.xlsx]

## Sheet: Supplementary Table 1
Supplementary Table 1. Samples used
histone modification	tissue type	cell type*	BLUEPRINT Donor ID	BLUEPRINT Experiment ID
H3K4me1	cord_blood	CD4	C00280	ERX197206
H3K4me1	cord_blood	CD4	S000RD	ERX240835
H3K4me1	cord_blood	CD4	S0018A	ERX300664
H3K4me1	venous_blood	CD4	C002Q1	ERX197208
H3K4me1	venous_blood	CD4	C002TW	ERX223438
H3K4me1	venous_blood	CD4	S007DD	ERX337033
H3K4me1	venous_blood	CD4	S007G7	ERX337013
H3K4me1	venous_blood	CD4	S008H1	ERX337052
H3K4me1	venous_blood	CD4	S009W4	ERX337027
H3K4me1	venous_blood	cmCD4	C002TW	ERX550667
H3K4me1	venous_blood	emCD4	S00YUJ	ERX943214
H3K4me1	cord_blood	CD8	C002YM	ERX223441
H3K4me1	cord_blood	CD8	C0066P	ERX240845
H3K4me1	cord_blood	CD8	S00C2F	ERX406939
H3K4me1	venous_blood	CD8	C005DF	ERX337036
H3K4me1	venous_blood	CD8	S014WG	ERX1122539
H3K4me1	venous_blood	emCD8	C003UQ	ERX406986
H3K4me1	venous_blood	emCD8	C0054X	ERX406936
H3K4me1	venous_blood	emtCD8	S004JD	ERX406970
H3K4me1	cord_blood	BcellCD38n	C005QQ	ERX329608
H3K4me1	cord_blood	BcellCD38n	S004VQ	ERX547954
H3K4me1	venous_blood	BcellCD38n	C003JB_C003RW_C003N3_C003QY	ERX324177
H3K4me1	venous_blood	BcellCD38n	S0016E	ERX324152
H3K4me1	venous_blood	BcellCD38n	S004KB	ERX550661
H3K4me1	venous_blood	cBcell	S00YPT	ERX941003
H3K4me1	venous_blood	cBcell	csMBC_pool_2	ERX1122447
H3K4me1	venous_blood	cBcell	csMBC_pool_8	ERX1007485
H3K4me1	tonsil	gBcell	T14_10	ERX712723
H3K4me1	tonsil	gBcell	T14_11	ERX1007405
H3K4me1	tonsil	gBcell	T14_5	ERX712694
H3K4me1	tonsil	nBcell	T14_10	ERX712729
H3K4me1	tonsil	nBcell	T14_11	ERX1007381
H3K4me1	venous_blood	nBcell	B15_50	ERX1007461
H3K4me1	venous_blood	nBcell	NC14_24	ERX712780
H3K4me1	venous_blood	nBcell	NC14_42	ERX712741
H3K4me1	venous_blood	nBcell	NC14_47	ERX1295588
H3K4me1	venous_blood	nBcell	NC14_5	ERX712697
H3K4me1	venous_blood	uBcell	Pool_9	ERX1122485
H3K4me1	cord_blood	NK	S005YG	ERX406965
H3K4me1	cord_blood	NK	S01DWH_S01DWH_S01DWH_S01DWH_S01DWH	ERX1122519
H3K4me1	venous_blood	NK	C002AX	ERX197196
H3K4me1	venous_blood	NK	C00504	ERX407000
H3K4me1	venous_blood	NK	C0062X	ERX337024
H3K4me1	cord_blood	cMonocyte	C00264	ERX190920
H3K4me1	cord_blood	cMonocyte	C00280	ERX197207
H3K4me1	cord_blood	cMonocyte	C005PS	ERX207020
H3K4me1	cord_blood	cMonocyte	S000RD	ERX223448
H3K4me1	cord_blood	cMonocyte	S000RD	ERX547993
H3K4me1	venous_blood	cMonocyte	C000S5	ERX173534
H3K4me1	venous_blood	cMonocyte	C000S5	ERX547981
H3K4me1	venous_blood	cMonocyte	C0010K	ERX197190
H3K4me1	venous_blood	cMonocyte	C0011I	ERX197177
H3K4me1	venous_blood	cMonocyte	C001UY	ERX197181
H3K4me1	venous_blood	cMonocyte	C001UY	ERX547989
H3K4me1	venous_blood	cMonocyte	C00408	ERX780120
H3K4me1	venous_blood	cMonocyte	C004SQ	ERX190918
H3K4me1	venous_blood	Monocyte	N00031319896021	ERX547235
H3K4me1	venous_blood	Monocyte	N00031401639721	ERX547239
H3K4me1	venous_blood	Monocyte	Primary_monocytes_Donor_C	ERX1484935
H3K4me1	venous_blood	Monocyte	Primary_monocytes_Donor_F	ERX1484942
H3K4me1	venous_blood	Monocyte	SANQUIN_mono_11	ERX1302169
H3K4me1	venous_blood	Monocyte	SANQUIN_mono_11	ERX1302170
H3K4me1	venous_blood	Monocyte	SANQUIN_mono_11	ERX1302171
H3K4me1	venous_blood	Monocyte	SANQUIN_mono_11	ERX1302175
H3K4me1	venous_blood	Monocyte	SANQUIN_mono_11	ERX1302176
H3K4me1	venous_blood	Monocyte	SANQUIN_mono_11	ERX1302287
H3K4me1	venous_blood	Monocyte	SANQUIN_mono_11	ERX1302288
H3K4me1	venous_blood	Monocyte	SANQUIN_mono_11	ERX1302289
H3K4me1	venous_blood	Monocyte	SANQUIN_mono_36	ERX1302187
H3K4me1	venous_blood	Monocyte	SANQUIN_mono_36	ERX1302189
H3K4me1	venous_blood	Monocyte	SANQUIN_mono_36	ERX1302194
H3K4me1	venous_blood	Monocyte	SANQUIN_mono_36	ERX1302195
H3K4me1	venous_blood	Monocyte	SANQUIN_mono_36	ERX1302197
H3K4me1	venous_blood	Monocyte	SANQUIN_mono_36	ERX1302200
H3K4me1	venous_blood	Monocyte	SANQUIN_mono_36	ERX1302201
H3K4me1	venous_blood	Monocyte	SANQUIN_mono_36	ERX1302203
H3K4me1	venous_blood	Monocyte	SANQUIN_mono_36	ERX1302204
H3K4me1	venous_blood	Monocyte	SANQUIN_mono_38	ERX1302208
H3K4me1	venous_blood	Monocyte	SANQUIN_mono_38	ERX1302211
H3K4me1	venous_blood	Monocyte	SANQUIN_mono_38	ERX1302214
H3K4me1	venous_blood	Monocyte	SANQUIN_mono_38	ERX1302217
H3K4me1	venous_blood	Monocyte	SANQUIN_mono_38	ERX1302220
H3K4me1	venous_blood	Monocyte	SANQUIN_mono_38	ERX1302225
H3K4me1	venous_blood	Monocyte	SANQUIN_mono_38	ERX1302253
H3K4me1	bone_marrow	bNeutrophil	BM030613	ERX1032373
H3K4me1	bone_marrow	bNeutrophil	BM060814	ERX676393
H3K4me1	bone_marrow	bNeutrophil	BM220513	ERX651351
H3K4me1	cord_blood	mNeutrophil	C00184	ERX207024
H3K4me1	cord_blood	mNeutrophil	C004GD	ERX207029
H3K4me1	cord_blood	mNeutrophil	C004GD	ERX547978
H3K4me1	venous_blood	mNeutrophil	C000S5	ERX149102
H3K4me1	venous_blood	mNeutrophil	C000S5	ERX547991
H3K4me1	venous_blood	mNeutrophil	C0010K	ERX149107
H3K4me1	venous_blood	mNeutrophil	C0011I	ERX149112
H3K4me1	venous_blood	mNeutrophil	C0011I	ERX547976
H3K4me1	venous_blood	mNeutrophil	C001UY	ERX197193
H3K4me1	venous_blood	mNeutrophil	C12012	ERX173530
H3K4me1	venous_blood	mNeutrophil	C12012	ERX547970
H3K4me1	venous_blood	mNeutrophil	PB100713	ERX651377
H3K4me1	venous_blood	mNeutrophil	PB100713	ERX651384
H3K4me1	venous_blood	mNeutrophil	PB130513	ERX913215
H3K4me1	venous_blood	mNeutrophil	PB130513	ERX913218
H3K4me1	venous_blood	mNeutrophil	PB270313	ERX651382
H3K4me1	venous_blood	mNeutrophil	PB270313	ERX651383
H3K4me1	bone_marrow	sNeutrophil	BM030613	ERX913211
H3K4me1	bone_marrow	sNeutrophil	BM060814	ERX676394
H3K4me1	bone_marrow	sNeutrophil	BM220513	ERX651352
H3K4me1	venous_blood	Eosinophil	S006XE	ERX337074
H3K4me1	venous_blood	Eosinophil	S00BKK	ERX406920
H3K4me1	cord_blood	Megakaryocyte	S004AV	ERX300736
H3K4me1	cord_blood	Megakaryocyte	S004BT	ERX300737
H3K4me1	cord_blood	Megakaryocyte	S00VHK	ERX682375
H3K4me1	cord_blood	Erythroblast	S002R5	ERX300713
H3K4me1	cord_blood	Erythroblast	S002S3	ERX300710
H3K4me3	cord_blood	CD4	C00280	ERX197200
H3K4me3	cord_blood	CD4	S000RD	ERX240841
H3K4me3	cord_blood	CD4	S0018A	ERX240843
H3K4me3	venous_blood	CD4	C002Q1	ERX197201
H3K4me3	venous_blood	CD4	C002TW	ERX197211
H3K4me3	venous_blood	CD4	S007DD	ERX300696
H3K4me3	venous_blood	CD4	S007G7	ERX547955
H3K4me3	venous_blood	CD4	S008H1	ERX547958
H3K4me3	venous_blood	CD4	S009W4	ERX547962
H3K4me3	venous_blood	cmCD4	C002TW	ERX406918
H3K4me3	venous_blood	cmCD4	S00VYN	ERX682378
H3K4me3	venous_blood	emCD4	S00YUJ	ERX943215
H3K4me3	cord_blood	CD8	C002YM	ERX197180
H3K4me3	cord_blood	CD8	C0066P	ERX240832
H3K4me3	cord_blood	CD8	S00C2F	ERX406943
H3K4me3	venous_blood	CD8	C005DF	ERX240834
H3K4me3	venous_blood	CD8	S014WG	ERX1122445
H3K4me3	venous_blood	cmCD8	C004VK_S005M3_C003TS_S002ND	ERX337031
H3K4me3	venous_blood	emCD8	C003UQ	ERX547959
H3K4me3	venous_blood	emCD8	C0054X	ERX547963
H3K4me3	venous_blood	emCD8	S002T1	ERX406919
H3K4me3	venous_blood	emtCD8	S004JD	ERX337030
H3K4me3	cord_blood	BcellCD38n	C005PS	ERX329604
H3K4me3	cord_blood	BcellCD38n	C005QQ	ERX550665
H3K4me3	cord_blood	BcellCD38n	S004VQ	ERX547953
H3K4me3	venous_blood	BcellCD38n	C003JB_C003RW_C003N3_C003QY	ERX337097
H3K4me3	venous_blood	BcellCD38n	S0016E	ERX300697
H3K4me3	venous_blood	BcellCD38n	S001HT	ERX329602
H3K4me3	venous_blood	BcellCD38n	S004KB	ERX604486
H3K4me3	venous_blood	cBcell	S00YPT	ERX941004
H3K4me3	venous_blood	cBcell	csMBC_pool_2	ERX1007487
H3K4me3	venous_blood	cBcell	csMBC_pool_8	ERX1007484
H3K4me3	tonsil	gBcell	T13_16	ERX1122420
H3K4me3	tonsil	gBcell	T14_10	ERX712722
H3K4me3	tonsil	gBcell	T14_11	ERX1007384
H3K4me3	tonsil	gBcell	T14_5	ERX712686
H3K4me3	tonsil	nBcell	T14_10	ERX712728
H3K4me3	tonsil	nBcell	T14_14	ERX1007393
H3K4me3	tonsil	nBcell	T15_P2	ERX1122595
H3K4me3	venous_blood	nBcell	B15_50	ERX1122444
H3K4me3	venous_blood	nBcell	NC14_37	ERX1122421
H3K4me3	venous_blood	nBcell	NC14_42	ERX712777
H3K4me3	venous_blood	nBcell	NC14_47	ERX712759
H3K4me3	venous_blood	nBcell	NC14_5	ERX712717
H3K4me3	venous_blood	uBcell	Pool_9	ERX1122477
H3K4me3	cord_blood	NK	S005YG	ERX337026
H3K4me3	cord_blood	NK	S01DWH_S01DWH_S01DWH_S01DWH_S01DWH	ERX1122517
H3K4me3	venous_blood	NK	C002AX	ERX197182
H3K4me3	venous_blood	NK	C00504	ERX406963
H3K4me3	venous_blood	NK	C0062X	ERX337069
H3K4me3	venous_blood	NK	S00XJ8	ERX943228
H3K4me3	cord_blood	cMonocyte	C00264	ERX190913
H3K4me3	cord_blood	cMonocyte	C00280	ERX197172
H3K4me3	cord_blood	cMonocyte	C005PS	ERX207017
H3K4me3	cord_blood	cMonocyte	S000RD	ERX223446
H3K4me3	venous_blood	cMonocyte	C000S5	ERX173529
H3K4me3	venous_blood	cMonocyte	C000S5	ERX547984
H3K4me3	venous_blood	cMonocyte	C0010K	ERX197167
H3K4me3	venous_blood	cMonocyte	C0011I	ERX197165
H3K4me3	venous_blood	cMonocyte	C001UY	ERX197168
H3K4me3	venous_blood	cMonocyte	C004SQ	ERX190916
H3K4me3	venous_blood	Monocyte	N00031319896021	ERX547234
H3K4me3	venous_blood	Monocyte	N00031401639721	ERX547237
H3K4me3	venous_blood	Monocyte	Primary_monocytes_Donor_C	ERX1484934
H3K4me3	venous_blood	Monocyte	Primary_monocytes_Donor_E	ERX1484944
H3K4me3	venous_blood	Monocyte	Primary_monocytes_Donor_F	ERX1484941
H3K4me3	venous_blood	Monocyte	SANQUIN_mono_11	ERX1302162
H3K4me3	venous_blood	Monocyte	SANQUIN_mono_11	ERX1302163
H3K4me3	venous_blood	Monocyte	SANQUIN_mono_11	ERX1302164
H3K4me3	venous_blood	Monocyte	SANQUIN_mono_11	ERX1302165
H3K4me3	venous_blood	Monocyte	SANQUIN_mono_11	ERX1302166
H3K4me3	venous_blood	Monocyte	SANQUIN_mono_11	ERX1302167
H3K4me3	venous_blood	Monocyte	SANQUIN_mono_11	ERX1302168
H3K4me3	venous_blood	Monocyte	SANQUIN_mono_36	ERX1302184
H3K4me3	venous_blood	Monocyte	SANQUIN_mono_36	ERX1302186
H3K4me3	venous_blood	Monocyte	SANQUIN_mono_36	ERX1302191
H3K4me3	venous_blood	Monocyte	SANQUIN_mono_36	ERX1302193
H3K4me3	venous_blood	Monocyte	SANQUIN_mono_36	ERX1302196
H3K4me3	venous_blood	Monocyte	SANQUIN_mono_36	ERX1302199
H3K4me3	venous_blood	Monocyte	SANQUIN_mono_36	ERX1302202
H3K4me3	venous_blood	Monocyte	SANQUIN_mono_36	ERX1302205
H3K4me3	venous_blood	Monocyte	SANQUIN_mono_36	ERX1302206
H3K4me3	venous_blood	Monocyte	SANQUIN_mono_38	ERX1302207
H3K4me3	venous_blood	Monocyte	SANQUIN_mono_38	ERX1302210
H3K4me3	venous_blood	Monocyte	SANQUIN_mono_38	ERX1302213
H3K4me3	venous_blood	Monocyte	SANQUIN_mono_38	ERX1302216
H3K4me3	venous_blood	Monocyte	SANQUIN_mono_38	ERX1302219
H3K4me3	venous_blood	Monocyte	SANQUIN_mono_38	ERX1302222
H3K4me3	venous_blood	Monocyte	SANQUIN_mono_38	ERX1302224
H3K4me3	bone_marrow	bNeutrophil	BM030613	ERX913209
H3K4me3	bone_marrow	bNeutrophil	BM060814	ERX676405
H3K4me3	bone_marrow	bNeutrophil	BM190913	ERX683146
H3K4me3	bone_marrow	bNeutrophil	BM220513	ERX651349
H3K4me3	cord_blood	mNeutrophil	C00184	ERX207030
H3K4me3	cord_blood	mNeutrophil	C004GD	ERX207031
H3K4me3	venous_blood	mNeutrophil	C000S5	ERX149093
H3K4me3	venous_blood	mNeutrophil	C000S5	ERX547975
H3K4me3	venous_blood	mNeutrophil	C0010K	ERX149105
H3K4me3	venous_blood	mNeutrophil	C0011I	ERX149100
H3K4me3	venous_blood	mNeutrophil	C001UY	ERX197197
H3K4me3	venous_blood	mNeutrophil	C12012	ERX173527
H3K4me3	venous_blood	mNeutrophil	PB100713	ERX651369
H3K4me3	venous_blood	mNeutrophil	PB100713	ERX651371
H3K4me3	venous_blood	mNeutrophil	PB100713	ERX651374
H3K4me3	venous_blood	mNeutrophil	PB100713	ERX651387
H3K4me3	venous_blood	mNeutrophil	PB130513	ERX913213
H3K4me3	venous_blood	mNeutrophil	PB130513	ERX913216
H3K4me3	venous_blood	mNeutrophil	PB270313	ERX651368
H3K4me3	venous_blood	mNeutrophil	PB270313	ERX651370
H3K4me3	venous_blood	mNeutrophil	PB270313	ERX651385
H3K4me3	venous_blood	mNeutrophil	PB270313	ERX651386
H3K4me3	bone_marrow	sNeutrophil	BM030613	ERX651367
H3K4me3	bone_marrow	sNeutrophil	BM060814	ERX676411
H3K4me3	bone_marrow	sNeutrophil	BM190913	ERX683144
H3K4me3	bone_marrow	sNeutrophil	BM220513	ERX651350
H3K4me3	venous_blood	Eosinophil	S006XE	ERX406967
H3K4me3	venous_blood	Eosinophil	S00BKK	ERX406960
H3K4me3	cord_blood	Megakaryocyte	S004AV	ERX300689
H3K4me3	cord_blood	Megakaryocyte	S004BT	ERX300685
H3K4me3	cord_blood	Megakaryocyte	S00VHK	ERX682372
H3K4me3	cord_blood	Erythroblast	S002R5	ERX300721
H3K4me3	cord_blood	Erythroblast	S002S3	ERX300734
H3K27ac	cord_blood	CD4	C00280	ERX682371
H3K27ac	cord_blood	CD4	S000RD	ERX682358
H3K27ac	cord_blood	CD4	S0018A	ERX604485
H3K27ac	venous_blood	CD4	C002Q1	ERX197202
H3K27ac	venous_blood	CD4	C002TW	ERX197215
H3K27ac	venous_blood	CD4	S007DD	ERX337023
H3K27ac	venous_blood	CD4	S007G7	ERX547941
H3K27ac	venous_blood	CD4	S008H1	ERX547940
H3K27ac	venous_blood	CD4	S009W4	ERX406902
H3K27ac	venous_blood	cmCD4	C002TW	ERX682357
H3K27ac	cord_blood	CD8	C002YM	ERX197184
H3K27ac	cord_blood	CD8	C00360	ERX197212
H3K27ac	cord_blood	CD8	C0066P	ERX547957
H3K27ac	cord_blood	CD8	S00C2F	ERX547956
H3K27ac	venous_blood	CD8	C003TS	ERX1122606
H3K27ac	venous_blood	CD8	S014WG	ERX1122446
H3K27ac	venous_blood	emCD8	C003UQ	ERX550669
H3K27ac	venous_blood	emCD8	C0054X	ERX682362
H3K27ac	cord_blood	BcellCD38n	C005QQ	ERX943210
H3K27ac	venous_blood	BcellCD38n	C003JB_C003RW_C003N3_C003QY	ERX406944
H3K27ac	venous_blood	BcellCD38n	S0016E	ERX406901
H3K27ac	venous_blood	BcellCD38n	S004KB	ERX682356
H3K27ac	venous_blood	cBcell	S00YPT	ERX1122437
H3K27ac	venous_blood	cBcell	csMBC_pool_2	ERX1007488
H3K27ac	venous_blood	cBcell	csMBC_pool_8	ERX1122434
H3K27ac	tonsil	gBcell	T14_10	ERX712724
H3K27ac	tonsil	gBcell	T14_11	ERX1007385
H3K27ac	tonsil	gBcell	T14_5	ERX712687
H3K27ac	tonsil	nBcell	T14_11	ERX1007380
H3K27ac	tonsil	nBcell	T14_6	ERX1007379
H3K27ac	tonsil	nBcell	T15_1	ERX1122489
H3K27ac	venous_blood	nBcell	B15_50	ERX1007481
H3K27ac	venous_blood	nBcell	NC14_29	ERX1122419
H3K27ac	venous_blood	nBcell	NC14_42	ERX712778
H3K27ac	venous_blood	nBcell	NC14_47	ERX712760
H3K27ac	venous_blood	nBcell	NC14_5	ERX712695
H3K27ac	venous_blood	uBcell	Pool_9	ERX1122486
H3K27ac	cord_blood	NK	S005YG	ERX406953
H3K27ac	cord_blood	NK	S01DWH_S01DWH_S01DWH_S01DWH_S01DWH	ERX1122518
H3K27ac	venous_blood	NK	C00504	ERX682364
H3K27ac	venous_blood	NK	C0062X	ERX682363
H3K27ac	cord_blood	cMonocyte	C00264	ERX190914
H3K27ac	cord_blood	cMonocyte	C00280	ERX197173
H3K27ac	cord_blood	cMonocyte	C005PS	ERX207018
H3K27ac	cord_blood	cMonocyte	C005PS	ERX547986
H3K27ac	cord_blood	cMonocyte	S000RD	ERX300740
H3K27ac	cord_blood	cMonocyte	S000RD	ERX547985
H3K27ac	venous_blood	cMonocyte	C000S5	ERX173536
H3K27ac	venous_blood	cMonocyte	C000S5	ERX547980
H3K27ac	venous_blood	cMonocyte	C0010K	ERX197174
H3K27ac	venous_blood	cMonocyte	C0011I	ERX197160
H3K27ac	venous_blood	cMonocyte	C001UY	ERX197162
H3K27ac	venous_blood	cMonocyte	C001UY	ERX547988
H3K27ac	venous_blood	cMonocyte	C00408	ERX780115
H3K27ac	venous_blood	cMonocyte	C004SQ	ERX190917
H3K27ac	venous_blood	Monocyte	N00031319896021	ERX547236
H3K27ac	venous_blood	Monocyte	N00031401639721	ERX547238
H3K27ac	venous_blood	Monocyte	Primary_monocytes_Donor_C	ERX1484937
H3K27ac	venous_blood	Monocyte	Primary_monocytes_Donor_E	ERX1484943
H3K27ac	venous_blood	Monocyte	Primary_monocytes_Donor_F	ERX1484940
H3K27ac	venous_blood	Monocyte	SANQUIN_mono_11	ERX1302160
H3K27ac	venous_blood	Monocyte	SANQUIN_mono_11	ERX1302174
H3K27ac	venous_blood	Monocyte	SANQUIN_mono_11	ERX1302251
H3K27ac	venous_blood	Monocyte	SANQUIN_mono_11	ERX1302252
H3K27ac	venous_blood	Monocyte	SANQUIN_mono_11	ERX1302283
H3K27ac	venous_blood	Monocyte	SANQUIN_mono_11	ERX1302284
H3K27ac	venous_blood	Monocyte	SANQUIN_mono_11	ERX1302285
H3K27ac	venous_blood	Monocyte	SANQUIN_mono_11	ERX1302286
H3K27ac	venous_blood	Monocyte	SANQUIN_mono_36	ERX1302180
H3K27ac	venous_blood	Monocyte	SANQUIN_mono_36	ERX1302181
H3K27ac	venous_blood	Monocyte	SANQUIN_mono_36	ERX1302182
H3K27ac	venous_blood	Monocyte	SANQUIN_mono_36	ERX1302183
H3K27ac	venous_blood	Monocyte	SANQUIN_mono_36	ERX1302185
H3K27ac	venous_blood	Monocyte	SANQUIN_mono_36	ERX1302188
H3K27ac	venous_blood	Monocyte	SANQUIN_mono_36	ERX1302190
H3K27ac	venous_blood	Monocyte	SANQUIN_mono_36	ERX1302192
H3K27ac	venous_blood	Monocyte	SANQUIN_mono_36	ERX1302198
H3K27ac	venous_blood	Monocyte	SANQUIN_mono_38	ERX1302209
H3K27ac	venous_blood	Monocyte	SANQUIN_mono_38	ERX1302212
H3K27ac	venous_blood	Monocyte	SANQUIN_mono_38	ERX1302215
H3K27ac	venous_blood	Monocyte	SANQUIN_mono_38	ERX1302218
H3K27ac	venous_blood	Monocyte	SANQUIN_mono_38	ERX1302221
H3K27ac	venous_blood	Monocyte	SANQUIN_mono_38	ERX1302223
H3K27ac	venous_blood	Monocyte	SANQUIN_mono_38	ERX1302226
H3K27ac	venous_blood	Monocyte	SANQUIN_mono_61	ERX1304214
H3K27ac	venous_blood	Monocyte	SANQUIN_mono_61	ERX1304216
H3K27ac	venous_blood	Monocyte	SANQUIN_mono_61	ERX1304218
H3K27ac	venous_blood	Monocyte	SANQUIN_mono_61	ERX1345494
H3K27ac	venous_blood	Monocyte	SANQUIN_mono_61	ERX1345495
H3K27ac	venous_blood	Monocyte	SANQUIN_mono_61	ERX1347872
H3K27ac	venous_blood	Monocyte	blueprint_donor_1	ERX1384800
H3K27ac	bone_marrow	bNeutrophil	BM030613	ERX651407
H3K27ac	bone_marrow	bNeutrophil	BM060814	ERX676413
H3K27ac	bone_marrow	bNeutrophil	BM220513	ERX651419
H3K27ac	cord_blood	mNeutrophil	C00184	ERX197164
H3K27ac	cord_blood	mNeutrophil	C004GD	ERX207032
H3K27ac	venous_blood	mNeutrophil	C000S5	ERX149095
H3K27ac	venous_blood	mNeutrophil	C000S5	ERX547973
H3K27ac	venous_blood	mNeutrophil	C0010K	ERX232227
H3K27ac	venous_blood	mNeutrophil	C0011I	ERX149097
H3K27ac	venous_blood	mNeutrophil	C001UY	ERX300743
H3K27ac	venous_blood	mNeutrophil	C12012	ERX173525
H3K27ac	venous_blood	mNeutrophil	C12012	ERX547969
H3K27ac	venous_blood	mNeutrophil	PB100713	ERX651376
H3K27ac	venous_blood	mNeutrophil	PB100713	ERX651380
H3K27ac	venous_blood	mNeutrophil	PB130513	ERX913214
H3K27ac	venous_blood	mNeutrophil	PB130513	ERX913217
H3K27ac	venous_blood	mNeutrophil	PB270313	ERX651381
H3K27ac	venous_blood	mNeutrophil	PB270313	ERX913219
H3K27ac	bone_marrow	sNeutrophil	BM030613	ERX1032375
H3K27ac	bone_marrow	sNeutrophil	BM060814	ERX676414
H3K27ac	bone_marrow	sNeutrophil	BM220513	ERX651405
H3K27ac	venous_blood	Eosinophil	S006XE	ERX547942
H3K27ac	venous_blood	Eosinophil	S00BKK	ERX406931
H3K27ac	cord_blood	Megakaryocyte	S004BT	ERX406971
H3K27ac	cord_blood	Megakaryocyte	S00VHK	ERX682374
H3K27ac	cord_blood	Erythroblast	S002R5	ERX406952
H3K27ac	cord_blood	Erythroblast	S002S3	ERX406951
H3K36me3	cord_blood	CD4	C00280	ERX197216
H3K36me3	cord_blood	CD4	S000RD	ERX337021
H3K36me3	cord_blood	CD4	S0018A	ERX300660
H3K36me3	venous_blood	CD4	C002Q1	ERX223437
H3K36me3	venous_blood	CD4	C002TW	ERX197217
H3K36me3	venous_blood	CD4	S007DD	ERX337014
H3K36me3	venous_blood	CD4	S007G7	ERX337009
H3K36me3	venous_blood	CD4	S008H1	ERX337051
H3K36me3	venous_blood	CD4	S009W4	ERX406966
H3K36me3	venous_blood	cmCD4	C002TW	ERX550666
H3K36me3	venous_blood	emCD4	S00YUJ	ERX1122458
H3K36me3	cord_blood	CD8	C002YM	ERX223440
H3K36me3	cord_blood	CD8	C0066P	ERX240844
H3K36me3	cord_blood	CD8	S00C2F	ERX406928
H3K36me3	venous_blood	CD8	C005DF	ERX337035
H3K36me3	venous_blood	CD8	S014WG	ERX1122470
H3K36me3	venous_blood	emCD8	C003UQ	ERX406985
H3K36me3	venous_blood	emCD8	C0054X	ERX406935
H3K36me3	venous_blood	emtCD8	S004JD	ERX406969
H3K36me3	cord_blood	BcellCD38n	C005PS	ERX329600
H3K36me3	cord_blood	BcellCD38n	C005QQ	ERX329607
H3K36me3	cord_blood	BcellCD38n	S004VQ	ERX406947
H3K36me3	venous_blood	BcellCD38n	C003JB_C003RW_C003N3_C003QY	ERX324178
H3K36me3	venous_blood	BcellCD38n	S0016E	ERX324151
H3K36me3	venous_blood	BcellCD38n	S004KB	ERX550660
H3K36me3	venous_blood	cBcell	S00YPT	ERX1122459
H3K36me3	venous_blood	cBcell	csMBC_pool_2	ERX1122448
H3K36me3	venous_blood	cBcell	csMBC_pool_8	ERX1007463
H3K36me3	tonsil	gBcell	T14_10	ERX712725
H3K36me3	tonsil	gBcell	T14_11	ERX1007386
H3K36me3	tonsil	gBcell	T14_5	ERX712688
H3K36me3	tonsil	nBcell	13_15	ERX1122418
H3K36me3	tonsil	nBcell	T14_10	ERX712730
H3K36me3	tonsil	nBcell	T14_14	ERX1007394
H3K36me3	tonsil	nBcell	T15_P2	ERX1122596
H3K36me3	venous_blood	nBcell	B15_50	ERX1007482
H3K36me3	venous_blood	nBcell	NC14_24	ERX712711
H3K36me3	venous_blood	nBcell	NC14_42	ERX712740
H3K36me3	venous_blood	nBcell	NC14_47	ERX712761
H3K36me3	venous_blood	nBcell	NC14_5	ERX712696
H3K36me3	venous_blood	uBcell	Pool_9	ERX1122478
H3K36me3	cord_blood	NK	S005YG	ERX406964
H3K36me3	cord_blood	NK	S01DWH_S01DWH_S01DWH_S01DWH_S01DWH	ERX1122537
H3K36me3	venous_blood	NK	C00504	ERX337041
H3K36me3	venous_blood	NK	C0062X	ERX337070
H3K36me3	cord_blood	cMonocyte	C00264	ERX190919
H3K36me3	cord_blood	cMonocyte	C005PS	ERX207019
H3K36me3	cord_blood	cMonocyte	S000RD	ERX223447
H3K36me3	venous_blood	cMonocyte	C000S5	ERX173537
H3K36me3	venous_blood	cMonocyte	C000S5	ERX547979
H3K36me3	venous_blood	cMonocyte	C0010K	ERX197176
H3K36me3	venous_blood	cMonocyte	C004SQ	ERX190922
H3K36me3	venous_blood	Monocyte	Primary_monocytes_Donor_C	ERX1484938
H3K36me3	venous_blood	Monocyte	Primary_monocytes_Donor_E	ERX1484945
H3K36me3	venous_blood	Monocyte	Primary_monocytes_Donor_F	ERX1484951
H3K36me3	bone_marrow	bNeutrophil	BM030613	ERX651414
H3K36me3	bone_marrow	bNeutrophil	BM060814	ERX676389
H3K36me3	bone_marrow	bNeutrophil	BM220513	ERX651399
H3K36me3	cord_blood	mNeutrophil	C00184	ERX207023
H3K36me3	cord_blood	mNeutrophil	C004GD	ERX207027
H3K36me3	venous_blood	mNeutrophil	C000S5	ERX149094
H3K36me3	venous_blood	mNeutrophil	C000S5	ERX547990
H3K36me3	venous_blood	mNeutrophil	C0010K	ERX149106
H3K36me3	venous_blood	mNeutrophil	C0011I	ERX149101
H3K36me3	venous_blood	mNeutrophil	C001UY	ERX223444
H3K36me3	venous_blood	mNeutrophil	C12012	ERX173528
H3K36me3	venous_blood	mNeutrophil	PB100713	ERX651375
H3K36me3	venous_blood	mNeutrophil	PB100713	ERX651394
H3K36me3	venous_blood	mNeutrophil	PB130513	ERX1032374
H3K36me3	venous_blood	mNeutrophil	PB130513	ERX651356
H3K36me3	venous_blood	mNeutrophil	PB130513	ERX913205
H3K36me3	venous_blood	mNeutrophil	PB270313	ERX651388
H3K36me3	venous_blood	mNeutrophil	PB270313	ERX651393
H3K36me3	bone_marrow	sNeutrophil	BM030613	ERX651415
H3K36me3	bone_marrow	sNeutrophil	BM060814	ERX676390
H3K36me3	bone_marrow	sNeutrophil	BM220513	ERX651400
H3K36me3	venous_blood	Eosinophil	S006XE	ERX337072
H3K36me3	venous_blood	Eosinophil	S00BKK	ERX406913
H3K36me3	cord_blood	Megakaryocyte	S004AV	ERX300735
H3K36me3	cord_blood	Megakaryocyte	S004BT	ERX300687
H3K36me3	cord_blood	Megakaryocyte	S00VHK	ERX682373
H3K36me3	cord_blood	Erythroblast	S002R5	ERX300712
H3K36me3	cord_blood	Erythroblast	S002S3	ERX300709
H3K27me3	cord_blood	CD4	C00280	ERX337043
H3K27me3	cord_blood	CD4	S000RD	ERX240836
H3K27me3	cord_blood	CD4	S0018A	ERX300665
H3K27me3	venous_blood	CD4	C002Q1	ERX197209
H3K27me3	venous_blood	CD4	C002TW	ERX197214
H3K27me3	venous_blood	CD4	S007DD	ERX337010
H3K27me3	venous_blood	CD4	S007G7	ERX604484
H3K27me3	venous_blood	CD4	S008H1	ERX337053
H3K27me3	venous_blood	CD4	S009W4	ERX337028
H3K27me3	venous_blood	cmCD4	C002TW	ERX550668
H3K27me3	venous_blood	emCD4	S00YUJ	ERX1122474
H3K27me3	cord_blood	CD8	C002YM	ERX223442
H3K27me3	cord_blood	CD8	C0066P	ERX240846
H3K27me3	cord_blood	CD8	S00C2F	ERX406940
H3K27me3	venous_blood	CD8	C003TS	ERX1122542
H3K27me3	venous_blood	CD8	S014WG	ERX1122604
H3K27me3	venous_blood	emCD8	C003UQ	ERX550670
H3K27me3	cord_blood	BcellCD38n	C005PS	ERX329601
H3K27me3	cord_blood	BcellCD38n	C005QQ	ERX329606
H3K27me3	cord_blood	BcellCD38n	S004VQ	ERX406961
H3K27me3	venous_blood	BcellCD38n	S0040E	ERX550664
H3K27me3	venous_blood	BcellCD38n	S004KB	ERX550662
H3K27me3	venous_blood	cBcell	S00YPT	ERX1122540
H3K27me3	venous_blood	cBcell	csMBC_pool_2	ERX1007464
H3K27me3	venous_blood	cBcell	csMBC_pool_8	ERX1007486
H3K27me3	tonsil	gBcell	T14_10	ERX712727
H3K27me3	tonsil	gBcell	T14_11	ERX1007399
H3K27me3	tonsil	gBcell	T14_5	ERX712690
H3K27me3	tonsil	nBcell	T14_10	ERX712731
H3K27me3	tonsil	nBcell	T14_14	ERX1007396
H3K27me3	tonsil	nBcell	T15_P2	ERX1122516
H3K27me3	venous_blood	nBcell	B15_50	ERX1007483
H3K27me3	venous_blood	nBcell	NC14_42	ERX712739
H3K27me3	venous_blood	nBcell	NC14_47	ERX712763
H3K27me3	venous_blood	nBcell	NC14_5	ERX712775
H3K27me3	venous_blood	nBcell	NC_14_27	ERX712674
H3K27me3	venous_blood	uBcell	Pool_9	ERX1122488
H3K27me3	cord_blood	NK	S005YG	ERX550671
H3K27me3	cord_blood	NK	S01DWH_S01DWH_S01DWH_S01DWH_S01DWH	ERX1122520
H3K27me3	venous_blood	NK	C002AX	ERX197198
H3K27me3	venous_blood	NK	S00XJ8	ERX943222
H3K27me3	cord_blood	cMonocyte	C00264	ERX190921
H3K27me3	cord_blood	cMonocyte	C00280	ERX197188
H3K27me3	cord_blood	cMonocyte	C005PS	ERX207021
H3K27me3	cord_blood	cMonocyte	S000RD	ERX223449
H3K27me3	venous_blood	cMonocyte	C000S5	ERX295067
H3K27me3	venous_blood	cMonocyte	C000S5	ERX547983
H3K27me3	venous_blood	cMonocyte	C0010K	ERX197191
H3K27me3	venous_blood	cMonocyte	C0011I	ERX197179
H3K27me3	venous_blood	cMonocyte	C001UY	ERX197204
H3K27me3	venous_blood	cMonocyte	C004SQ	ERX190923
H3K27me3	venous_blood	Monocyte	Primary_monocytes_Donor_E	ERX1484947
H3K27me3	venous_blood	Monocyte	Primary_monocytes_Donor_F	ERX1484952
H3K27me3	venous_blood	Monocyte	SANQUIN_mono_61	ERX1304188
H3K27me3	venous_blood	Monocyte	SANQUIN_mono_61	ERX1304189
H3K27me3	venous_blood	Monocyte	SANQUIN_mono_61	ERX1304215
H3K27me3	venous_blood	Monocyte	SANQUIN_mono_61	ERX1304217
H3K27me3	venous_blood	Monocyte	SANQUIN_mono_61	ERX1304219
H3K27me3	venous_blood	Monocyte	SANQUIN_mono_61	ERX1347896
H3K27me3	venous_blood	Monocyte	SANQUIN_mono_65	ERX1305358
H3K27me3	venous_blood	Monocyte	SANQUIN_mono_65	ERX1305360
H3K27me3	venous_blood	Monocyte	SANQUIN_mono_65	ERX1305386
H3K27me3	venous_blood	Monocyte	SANQUIN_mono_65	ERX1305388
H3K27me3	venous_blood	Monocyte	SANQUIN_mono_65	ERX1305390
H3K27me3	venous_blood	Monocyte	SANQUIN_mono_65	ERX1305392
H3K27me3	venous_blood	Monocyte	SANQUIN_mono_65	ERX1305394
H3K27me3	venous_blood	Monocyte	SANQUIN_mono_66	ERX1305362
H3K27me3	venous_blood	Monocyte	SANQUIN_mono_66	ERX1305364
H3K27me3	venous_blood	Monocyte	SANQUIN_mono_66	ERX1305366
H3K27me3	venous_blood	Monocyte	SANQUIN_mono_66	ERX1305368
H3K27me3	venous_blood	Monocyte	SANQUIN_mono_66	ERX1305370
H3K27me3	venous_blood	Monocyte	SANQUIN_mono_66	ERX1305372
H3K27me3	venous_blood	Monocyte	blueprint_donor_1	ERX1384801
H3K27me3	bone_marrow	bNeutrophil	BM030613	ERX913210
H3K27me3	bone_marrow	bNeutrophil	BM060814	ERX676404
H3K27me3	bone_marrow	bNeutrophil	BM220513	ERX651353
H3K27me3	cord_blood	mNeutrophil	C00184	ERX207025
H3K27me3	cord_blood	mNeutrophil	C004GD	ERX207028
H3K27me3	venous_blood	mNeutrophil	C000S5	ERX149104
H3K27me3	venous_blood	mNeutrophil	C000S5	ERX547992
H3K27me3	venous_blood	mNeutrophil	C0010K	ERX149108
H3K27me3	venous_blood	mNeutrophil	C0011I	ERX149111
H3K27me3	venous_blood	mNeutrophil	C001UY	ERX197194
H3K27me3	venous_blood	mNeutrophil	C12012	ERX173531
H3K27me3	venous_blood	mNeutrophil	PB100713	ERX651378
H3K27me3	venous_blood	mNeutrophil	PB100713	ERX651392
H3K27me3	venous_blood	mNeutrophil	PB130513	ERX651357
H3K27me3	venous_blood	mNeutrophil	PB130513	ERX651358
H3K27me3	venous_blood	mNeutrophil	PB270313	ERX651390
H3K27me3	venous_blood	mNeutrophil	PB270313	ERX651391
H3K27me3	bone_marrow	sNeutrophil	BM030613	ERX913212
H3K27me3	bone_marrow	sNeutrophil	BM060814	ERX676397
H3K27me3	bone_marrow	sNeutrophil	BM220513	ERX651354
H3K27me3	venous_blood	Eosinophil	S006XE	ERX337075
H3K27me3	venous_blood	Eosinophil	S00BKK	ERX406921
H3K27me3	cord_blood	Megakaryocyte	S004BT	ERX300692
H3K27me3	cord_blood	Megakaryocyte	S00VHK	ERX682376
H3K27me3	cord_blood	Erythroblast	S002R5	ERX300727
H3K27me3	cord_blood	Erythroblast	S002S3	ERX300711
H3K9me3	cord_blood	CD4	C00280	ERX197187
H3K9me3	cord_blood	CD4	S000RD	ERX300653
H3K9me3	cord_blood	CD4	S0018A	ERX300666
H3K9me3	venous_blood	CD4	C002Q1	ERX197210
H3K9me3	venous_blood	CD4	C002TW	ERX223439
H3K9me3	venous_blood	CD4	S007DD	ERX337034
H3K9me3	venous_blood	CD4	S007G7	ERX300690
H3K9me3	venous_blood	CD4	S008H1	ERX337054
H3K9me3	venous_blood	CD4	S009W4	ERX337029
H3K9me3	venous_blood	cmCD4	C002TW	ERX547943
H3K9me3	venous_blood	emCD4	S00YUJ	ERX1122475
H3K9me3	cord_blood	CD8	C002YM	ERX223443
H3K9me3	cord_blood	CD8	C0066P	ERX300654
H3K9me3	cord_blood	CD8	S00C2F	ERX406929
H3K9me3	venous_blood	CD8	C005DF	ERX337016
H3K9me3	venous_blood	CD8	S014WG	ERX1122450
H3K9me3	venous_blood	cmCD8	C004VK_S005M3_C003TS_S002ND	ERX406924
H3K9me3	venous_blood	emCD8	C003UQ	ERX406987
H3K9me3	venous_blood	emCD8	C0054X	ERX406992
H3K9me3	venous_blood	emCD8	S002T1	ERX406907
H3K9me3	venous_blood	emtCD8	S004JD	ERX547921
H3K9me3	cord_blood	BcellCD38n	C005QQ	ERX329609
H3K9me3	cord_blood	BcellCD38n	S004VQ	ERX406962
H3K9me3	venous_blood	BcellCD38n	C003JB_C003RW_C003N3_C003QY	ERX329605
H3K9me3	venous_blood	BcellCD38n	S0016E	ERX324153
H3K9me3	venous_blood	BcellCD38n	S001HT	ERX329603
H3K9me3	venous_blood	BcellCD38n	S0040E	ERX547927
H3K9me3	venous_blood	BcellCD38n	S004KB	ERX550663
H3K9me3	venous_blood	cBcell	S00YPT	ERX1122438
H3K9me3	venous_blood	cBcell	csMBC_pool_2	ERX1122449
H3K9me3	venous_blood	cBcell	csMBC_pool_8	ERX1122435
H3K9me3	tonsil	gBcell	T14_10	ERX712726
H3K9me3	tonsil	gBcell	T14_11	ERX1007398
H3K9me3	tonsil	gBcell	T14_5	ERX712691
H3K9me3	tonsil	nBcell	T14_10	ERX712732
H3K9me3	tonsil	nBcell	T14_14	ERX1007395
H3K9me3	tonsil	nBcell	T15_P2	ERX1122515
H3K9me3	venous_blood	nBcell	B15_50	ERX1007462
H3K9me3	venous_blood	nBcell	NC14_24	ERX712776
H3K9me3	venous_blood	nBcell	NC14_42	ERX712779
H3K9me3	venous_blood	nBcell	NC14_47	ERX712762
H3K9me3	venous_blood	nBcell	NC14_5	ERX712698
H3K9me3	venous_blood	uBcell	Pool_9	ERX1122487
H3K9me3	cord_blood	NK	S005YG	ERX406903
H3K9me3	cord_blood	NK	S01DWH_S01DWH_S01DWH_S01DWH_S01DWH	ERX1122521
H3K9me3	venous_blood	NK	C002AX	ERX197199
H3K9me3	venous_blood	NK	C00504	ERX337042
H3K9me3	venous_blood	NK	C0062X	ERX337073
H3K9me3	cord_blood	cMonocyte	C00264	ERX190912
H3K9me3	cord_blood	cMonocyte	C00264	ERX547972
H3K9me3	cord_blood	cMonocyte	C00280	ERX197189
H3K9me3	cord_blood	cMonocyte	C005PS	ERX207022
H3K9me3	cord_blood	cMonocyte	C005PS	ERX547987
H3K9me3	cord_blood	cMonocyte	S000RD	ERX223450
H3K9me3	venous_blood	cMonocyte	C000S5	ERX173535
H3K9me3	venous_blood	cMonocyte	C000S5	ERX547982
H3K9me3	venous_blood	cMonocyte	C0011I	ERX197178
H3K9me3	venous_blood	cMonocyte	C001UY	ERX197205
H3K9me3	venous_blood	cMonocyte	C004SQ	ERX232228
H3K9me3	venous_blood	Monocyte	Primary_monocytes_Donor_C	ERX1484936
H3K9me3	venous_blood	Monocyte	Primary_monocytes_Donor_E	ERX1484946
H3K9me3	venous_blood	Monocyte	Primary_monocytes_Donor_F	ERX1484948
H3K9me3	venous_blood	Monocyte	SANQUIN_mono_65	ERX1305359
H3K9me3	venous_blood	Monocyte	SANQUIN_mono_65	ERX1305361
H3K9me3	venous_blood	Monocyte	SANQUIN_mono_65	ERX1305387
H3K9me3	venous_blood	Monocyte	SANQUIN_mono_65	ERX1305389
H3K9me3	venous_blood	Monocyte	SANQUIN_mono_65	ERX1305391
H3K9me3	venous_blood	Monocyte	SANQUIN_mono_65	ERX1305393
H3K9me3	venous_blood	Monocyte	SANQUIN_mono_65	ERX1305395
H3K9me3	venous_blood	Monocyte	SANQUIN_mono_66	ERX1305363
H3K9me3	venous_blood	Monocyte	SANQUIN_mono_66	ERX1305365
H3K9me3	venous_blood	Monocyte	SANQUIN_mono_66	ERX1305367
H3K9me3	venous_blood	Monocyte	SANQUIN_mono_66	ERX1305369
H3K9me3	venous_blood	Monocyte	SANQUIN_mono_66	ERX1305371
H3K9me3	venous_blood	Monocyte	SANQUIN_mono_66	ERX1305373
H3K9me3	bone_marrow	bNeutrophil	BM030613	ERX651416
H3K9me3	bone_marrow	bNeutrophil	BM060814	ERX676400
H3K9me3	bone_marrow	bNeutrophil	BM220513	ERX651410
H3K9me3	cord_blood	mNeutrophil	C00184	ERX207026
H3K9me3	cord_blood	mNeutrophil	C00184	ERX547977
H3K9me3	cord_blood	mNeutrophil	C004GD	ERX207016
H3K9me3	venous_blood	mNeutrophil	C000S5	ERX149103
H3K9me3	venous_blood	mNeutrophil	C000S5	ERX547974
H3K9me3	venous_blood	mNeutrophil	C0010K	ERX149109
H3K9me3	venous_blood	mNeutrophil	C0011I	ERX149110
H3K9me3	venous_blood	mNeutrophil	C001UY	ERX197195
H3K9me3	venous_blood	mNeutrophil	C12012	ERX173532
H3K9me3	venous_blood	mNeutrophil	C12012	ERX547971
H3K9me3	venous_blood	mNeutrophil	PB100713	ERX651379
H3K9me3	venous_blood	mNeutrophil	PB100713	ERX651396
H3K9me3	venous_blood	mNeutrophil	PB130513	ERX651355
H3K9me3	venous_blood	mNeutrophil	PB130513	ERX651361
H3K9me3	venous_blood	mNeutrophil	PB270313	ERX651389
H3K9me3	venous_blood	mNeutrophil	PB270313	ERX651395
H3K9me3	bone_marrow	sNeutrophil	BM030613	ERX651413
H3K9me3	bone_marrow	sNeutrophil	BM060814	ERX676401
H3K9me3	bone_marrow	sNeutrophil	BM220513	ERX651411
H3K9me3	venous_blood	Eosinophil	S006XE	ERX406968
H3K9me3	venous_blood	Eosinophil	S00BKK	ERX406922
H3K9me3	cord_blood	Megakaryocyte	S004BT	ERX1122457
H3K9me3	cord_blood	Megakaryocyte	S004BT	ERX300693
H3K9me3	cord_blood	Megakaryocyte	S00VHK	ERX682377
H3K9me3	cord_blood	Erythroblast	S002R5	ERX300679
H3K9me3	cord_blood	Erythroblast	S002S3	ERX300719
* Cell type abbreviations are as follows:
	T cell	CD4	CD4-positive, alpha-beta T cell
		cmCD4	central memory CD4-positive, alpha-beta T cell
		emCD4	effector memory CD4-positive, alpha-beta T cell
		CD8	CD8-positive, alpha-beta T cell
		cmCD8	central memory CD8-positive, alpha-beta T cell
		emCD8	effector memory CD8-positive, alpha-beta T cell
		emtCD8	effector memory CD8-positive, alpha-beta T cell, terminally differentiated
		rTcell	regulatory T cell
	B cell	BcellCD38n	CD38-negative naive B cell
		cBcell	class switched memory B cell
		gBcell	germinal center B cell
		mBcell	memory B cell
		nBcell	naive B cell
		pBcell	precursor B cell
		uBcell	unswitched memory B cell
	NK cell	NK	cytotoxic CD56-dim natural killer cell
	Monocyte	cMonocyte	CD14-positive, CD16-negative classical monocyte
		Monocyte	monocyte
	Neutrophil	bNeutrophil	band form neutrophil
		mNeutrophil	mature neutrophil
		sNeutrophil	segmented neutrophil of bone marrow
	Eosinophil	Eosinophil	mature eosinophil
	Megakaryocyte	Megakaryocyte	CD34-negative, CD41-positive, CD42-positive megakaryocyte cell
	Erythroblast	Erythroblast	erythroblast
		lErythroblast	late basophilic and polychromatophilic erythroblast
