# Supplementary material for: Inferring changes in histone modification during cell differentiation by ancestral state estimation based on phylogenetic trees of cell types: Human hematopoiesis as a model case
Source: Gene X. 2019 May 31;3:100021. doi: 10.1016/j.gene.2019.100021 (PMC7286071; doi:10.1016/j.gene.2019.100021)
Supplement: Supplementary Table 2 — The number of inferred histone modification sites (nucleotides) of each gene for each internal node. [file mmc2.csv]

# Supplementary Table 2
# Gene name	Ensembl ID	Region	Histone modification	M	ErMe	Er	Me	EoNeMo	EoNe	Eo	Ne	Mo	L	Nk	T	B
A1BG	ENSG00000121410.10	gene	H3K27ac	0	0	0	0	0	0	0	0	0	0	0	368	282
A1BG	ENSG00000121410.10	gene	H3K27me3	1958	2426	5373	2023	1276	1276	674	3957	1115	1958	3586	0	0
A1BG	ENSG00000121410.10	gene	H3K36me3	0	0	0	0	0	0	284	0	0	0	0	0	0
A1BG	ENSG00000121410.10	gene	H3K4me1	2443	2107	2107	1400	2103	2081	2226	1908	1737	2443	1107	1636	4051
A1BG	ENSG00000121410.10	gene	H3K4me3	1062	983	653	983	1062	1004	930	1004	1157	1062	873	954	1402
A1BG	ENST00000263100.6	up	H3K27me3	1034	1034	1034	1034	1164	1473	1473	1901	1164	355	355	0	185
A1BG	ENST00000263100.6	up	H3K4me1	373	373	373	373	373	1387	1387	1613	238	467	467	478	467
A1BG	ENST00000263100.6	up	H3K4me3	110	0	0	0	110	110	110	110	110	249	211	249	255
A1BG	ENST00000595014.1	up	H3K27me3	1026	1026	1026	1026	1156	1465	1465	1893	1156	347	347	0	185
A1BG	ENST00000595014.1	up	H3K4me1	365	365	365	365	365	1379	1379	1605	230	459	459	470	459
A1BG	ENST00000595014.1	up	H3K4me3	102	0	0	0	102	102	102	102	102	241	203	241	247
A1BG	ENST00000596924.1	up	H3K27me3	922	1390	2937	1390	622	622	622	1793	461	922	1163	0	0
A1BG	ENST00000596924.1	up	H3K36me3	0	0	0	0	0	0	104	0	0	0	0	0	0
A1BG	ENST00000596924.1	up	H3K4me1	1678	1678	1678	1329	1338	1316	1421	1209	972	1678	515	871	2854
A1BG	ENST00000596924.1	up	H3K4me3	527	527	327	527	527	469	395	469	596	527	417	419	667
A1BG	ENST00000598345.1	up	H3K27me3	923	1391	2938	1391	645	645	645	1794	484	923	1164	0	0
A1BG	ENST00000598345.1	up	H3K36me3	0	0	0	0	0	0	127	0	0	0	0	0	0
A1BG	ENST00000598345.1	up	H3K4me1	1655	1655	1655	1329	1315	1293	1418	1186	949	1655	492	848	2852
A1BG	ENST00000598345.1	up	H3K4me3	506	506	306	506	506	448	374	448	575	506	396	398	646
A1BG	ENST00000600966.1	up	H3K27me3	668	668	668	668	798	1107	1107	1535	798	0	0	0	0
A1BG	ENST00000600966.1	up	H3K4me1	19	19	19	19	19	1033	1033	1259	0	113	113	124	113
A1CF	ENSG00000148584.13	gene	H3K4me1	0	0	0	1298	0	0	0	0	0	0	0	0	0
A2M	ENSG00000175899.13	gene	H3K36me3	0	0	0	0	0	0	0	0	0	0	8293	2926	0
A2M	ENSG00000175899.13	gene	H3K4me1	356	356	356	425	356	0	0	0	1876	356	0	356	356
A2M	ENSG00000175899.13	gene	H3K9me3	0	0	0	0	0	341	803	341	0	0	0	0	0
A2M	ENST00000318602.10	up	H3K4me1	1954	1954	1954	1954	1954	0	0	0	2916	1415	0	346	1415
A2M	ENST00000404455.2	up	H3K4me1	1956	1956	1956	1956	1956	0	0	0	2918	1345	0	276	1345
A2M	ENST00000462568.1	up	H3K36me3	0	0	0	0	0	0	0	0	0	0	0	72	0
A2M	ENST00000467091.1	up	H3K4me1	1956	1956	1956	1956	1956	0	0	0	2918	1506	0	437	1506
A2M	ENST00000472360.1	up	H3K36me3	0	0	0	0	0	0	0	0	0	0	137	0	0
A2M	ENST00000497324.1	up	H3K4me1	1955	1955	1955	1955	1955	0	0	0	2917	1549	0	480	1549
A2M	ENST00000539638.4	up	H3K4me1	1957	1957	1957	1957	1957	0	0	0	2919	1701	0	632	1701
A2M	ENST00000542567.1	up	H3K9me3	0	0	0	0	0	70	167	70	0	0	0	0	0
A2M	ENST00000543436.2	up	H3K36me3	0	0	0	0	0	0	0	0	0	0	0	72	0
A2M	ENST00000545828.1	up	H3K36me3	0	0	0	0	0	0	0	0	0	0	1406	0	0
A2M	ENST00000546069.1	up	H3K36me3	0	0	0	0	0	0	0	0	0	0	197	33	0
A2ML1	ENSG00000166535.18	gene	H3K27ac	0	0	1171	0	0	0	0	0	0	0	0	0	0
A2ML1	ENSG00000166535.18	gene	H3K4me1	344	3305	25669	3034	1852	3582	4178	4990	1779	0	0	0	0
A2ML1	ENSG00000166535.18	gene	H3K9me3	0	174	174	174	0	0	0	0	0	0	0	0	0
A2ML1	ENST00000299698.10	up	H3K4me1	0	0	2177	0	0	1538	1538	1938	0	0	0	0	0
A2ML1	ENST00000536789.4	up	H3K4me1	0	0	712	0	0	0	0	0	0	0	0	0	0
A2ML1	ENST00000537475.1	up	H3K4me1	0	0	1676	0	0	0	0	0	0	0	0	0	0
A2ML1	ENST00000537546.1	up	H3K4me1	0	0	2413	0	0	1166	1166	1594	0	0	0	0	0
A2ML1	ENST00000539547.4	up	H3K4me1	0	0	662	0	0	0	0	0	0	0	0	0	0
A2ML1	ENST00000540049.1	up	H3K4me1	0	0	384	0	0	0	0	0	0	0	0	0	0
A2ML1	ENST00000541459.4	up	H3K4me1	0	0	2425	0	0	0	0	0	0	0	0	0	0
A2ML1	ENST00000545692.1	up	H3K4me1	0	0	386	0	0	0	0	0	0	0	0	0	0
A2ML1	ENST00000545850.1	up	H3K4me1	0	1065	2475	1065	0	0	0	0	0	0	0	0	0
A3GALT2	ENSG00000184389.9	gene	H3K27me3	694	694	694	694	694	1721	1721	1721	681	652	652	592	592
A3GALT2	ENSG00000184389.9	gene	H3K36me3	0	0	0	0	0	0	0	269	0	0	0	0	0
A3GALT2	ENSG00000184389.9	gene	H3K4me1	577	577	577	500	577	594	594	781	536	579	604	352	579
A3GALT2	ENSG00000184389.9	gene	H3K4me3	165	0	0	0	353	353	0	485	353	165	0	0	201
A3GALT2	ENST00000442999.3	up	H3K36me3	1523	1503	1503	1100	2360	2545	2545	2936	2360	1523	1744	1523	1523
A3GALT2	ENST00000442999.3	up	H3K4me1	0	0	0	0	0	0	0	854	0	0	0	0	0
A4GALT	ENSG00000128274.14	gene	H3K27ac	0	0	226	0	0	0	0	0	0	0	0	0	0
A4GALT	ENSG00000128274.14	gene	H3K27me3	2521	2506	2506	2506	3799	4645	4820	4645	3897	2521	2521	2259	1473
A4GALT	ENSG00000128274.14	gene	H3K36me3	0	0	2432	0	0	0	0	0	0	0	0	0	0
A4GALT	ENSG00000128274.14	gene	H3K4me1	2984	6420	12371	6420	1182	1182	1182	1317	1012	2984	1099	1149	6799
A4GALT	ENSG00000128274.14	gene	H3K4me3	1161	1161	1161	1161	799	517	31	517	799	1161	0	423	1675
A4GALT	ENSG00000128274.14	gene	H3K9me3	581	1352	1513	1352	581	581	2414	138	581	0	0	0	0
A4GALT	ENST00000249005.2	up	H3K36me3	0	0	584	0	0	0	0	0	0	0	0	0	0
A4GALT	ENST00000249005.2	up	H3K4me1	0	0	883	0	0	0	0	0	0	0	0	0	563
A4GALT	ENST00000381278.3	up	H3K36me3	0	0	584	0	0	0	0	0	0	0	0	0	0
A4GALT	ENST00000381278.3	up	H3K4me1	0	0	883	0	0	0	0	0	0	0	0	0	563
A4GALT	ENST00000401850.4	up	H3K36me3	0	0	584	0	0	0	0	0	0	0	0	0	0
A4GALT	ENST00000401850.4	up	H3K4me1	0	0	237	0	0	0	0	0	0	0	0	0	563
A4GALT	ENST00000465765.2	up	H3K27me3	775	775	775	775	1864	2831	2831	2933	1864	761	761	724	607
A4GALT	ENST00000465765.2	up	H3K4me1	0	335	2428	335	0	0	0	0	0	0	0	0	40
A4GALT	ENST00000465765.2	up	H3K9me3	0	0	0	0	0	0	479	0	0	0	0	0	0
A4GALT	ENST00000483026.1	up	H3K36me3	0	0	584	0	0	0	0	0	0	0	0	0	0
A4GALT	ENST00000483026.1	up	H3K4me1	0	0	883	0	0	0	0	0	0	0	0	0	563
A4GNT	ENSG00000118017.3	gene	H3K27ac	0	0	0	0	0	0	0	68	0	0	0	0	0
A4GNT	ENSG00000118017.3	gene	H3K4me1	533	533	533	0	2305	2305	2305	2305	2526	0	0	0	0
A4GNT	ENST00000236709.3	up	H3K4me1	450	440	440	440	1344	1886	2060	1886	1344	450	0	0	450
AAAS	ENSG00000094914.11	gene	H3K27ac	1138	1152	2396	1092	1103	1531	1441	1754	650	1336	2264	1643	1087
AAAS	ENSG00000094914.11	gene	H3K36me3	11077	11486	11486	11486	10350	8824	8069	8824	10350	11145	11064	12094	11145
AAAS	ENSG00000094914.11	gene	H3K4me1	4216	4216	8287	2123	4240	4616	4616	4787	2544	4216	4066	3603	4287
AAAS	ENSG00000094914.11	gene	H3K4me3	1469	1453	1453	1453	1469	1638	1512	1638	1445	1496	1307	1307	1549
AAAS	ENST00000209873.7	up	H3K27ac	495	509	594	449	459	662	662	800	6	468	1257	775	291
AAAS	ENST00000209873.7	up	H3K4me1	2834	2834	2834	1433	2834	2834	2834	2834	1229	2834	2834	2449	2834
AAAS	ENST00000209873.7	up	H3K4me3	558	494	494	494	558	762	762	762	534	585	522	522	638
AAAS	ENST00000394384.6	up	H3K27ac	528	542	627	482	492	664	664	802	39	470	1259	777	293
AAAS	ENST00000394384.6	up	H3K4me1	2834	2834	2834	1398	2834	2834	2834	2834	1229	2834	2834	2484	2834
AAAS	ENST00000394384.6	up	H3K4me3	560	496	496	496	560	764	764	764	536	587	524	524	640
AAAS	ENST00000546393.5	up	H3K36me3	2939	2939	2939	2939	2939	2939	2184	2939	2939	2939	2939	2939	2939
AAAS	ENST00000546562.4	up	H3K27ac	514	528	613	468	478	664	664	802	25	470	1259	777	293
AAAS	ENST00000546562.4	up	H3K4me1	2834	2834	2834	1412	2834	2834	2834	2834	1229	2834	2834	2470	2834
AAAS	ENST00000546562.4	up	H3K4me3	557	493	493	493	557	761	761	761	533	584	521	521	637
AAAS	ENST00000546572.1	up	H3K36me3	2439	2439	2439	2439	2439	1398	1398	1398	2439	2507	2507	2933	2507
AAAS	ENST00000546572.1	up	H3K4me1	0	0	1286	0	0	0	0	0	0	0	0	0	0
AAAS	ENST00000547238.4	up	H3K27ac	781	795	795	795	745	807	717	885	396	708	1285	803	575
AAAS	ENST00000547238.4	up	H3K4me1	2857	2857	2857	1033	2857	2857	2857	2857	1252	2857	2857	2857	2857
AAAS	ENST00000547238.4	up	H3K4me3	582	582	582	582	582	786	716	786	558	609	546	546	662
AAAS	ENST00000547520.4	up	H3K36me3	2939	2939	2939	2939	2939	2939	2184	2939	2939	2939	2939	2939	2939
AAAS	ENST00000547757.1	up	H3K27ac	543	557	642	497	507	665	665	803	54	471	1260	778	294
AAAS	ENST00000547757.1	up	H3K4me1	2834	2834	2834	1383	2834	2834	2834	2834	1229	2834	2834	2499	2834
AAAS	ENST00000547757.1	up	H3K4me3	560	496	496	496	560	764	764	764	536	587	524	524	640
AAAS	ENST00000547761.5	up	H3K27ac	215	215	300	155	215	724	724	812	0	528	1317	891	398
AAAS	ENST00000547761.5	up	H3K4me1	2843	2843	2843	1570	2843	2843	2843	2843	1238	2843	2574	2111	2843
AAAS	ENST00000547761.5	up	H3K4me3	719	655	655	655	719	811	811	811	719	746	746	746	799
AAAS	ENST00000548258.4	up	H3K27ac	449	449	449	449	247	474	474	474	163	637	708	719	637
AAAS	ENST00000548258.4	up	H3K27me3	534	534	534	534	1471	1471	0	2088	1471	0	0	0	0
AAAS	ENST00000548258.4	up	H3K4me1	1684	1684	1820	1522	1684	1684	1684	1684	1683	1684	864	727	1693
AAAS	ENST00000548258.4	up	H3K4me3	1466	1283	1283	1283	1466	1466	1368	1482	1466	1466	1338	1338	1509
AAAS	ENST00000548880.1	up	H3K27ac	564	578	663	518	528	677	677	809	75	491	1266	784	314
AAAS	ENST00000548880.1	up	H3K4me1	2835	2835	2835	1363	2835	2835	2835	2835	1230	2835	2835	2520	2835
AAAS	ENST00000548880.1	up	H3K4me3	562	498	498	498	562	766	766	766	538	589	526	526	642
AAAS	ENST00000548931.4	up	H3K36me3	2951	2951	2951	2951	2951	2951	2196	2951	2951	2951	2951	2951	2951
AAAS	ENST00000549450.4	up	H3K27ac	738	752	752	752	702	809	723	887	353	665	1287	805	532
AAAS	ENST00000549450.4	up	H3K4me1	2851	2851	2851	1076	2851	2851	2851	2851	1246	2851	2851	2823	2851
AAAS	ENST00000549450.4	up	H3K4me3	575	549	549	549	575	779	710	779	551	602	539	539	655
AAAS	ENST00000549821.4	up	H3K27ac	215	215	300	155	215	724	724	812	0	528	1317	904	411
AAAS	ENST00000549821.4	up	H3K4me1	2843	2843	2843	1570	2843	2843	2843	2843	1238	2843	2560	2097	2843
AAAS	ENST00000549821.4	up	H3K4me3	732	668	668	668	732	814	814	814	732	759	759	759	812
AAAS	ENST00000549983.4	up	H3K27ac	509	523	608	463	473	662	662	800	20	468	1257	775	291
AAAS	ENST00000549983.4	up	H3K4me1	2834	2834	2834	1418	2834	2834	2834	2834	1229	2834	2834	2464	2834
AAAS	ENST00000549983.4	up	H3K4me3	557	493	493	493	557	761	761	761	533	584	521	521	637
AAAS	ENST00000550033.4	up	H3K27ac	0	0	195	0	0	0	0	0	0	0	0	0	0
AAAS	ENST00000550033.4	up	H3K36me3	2631	2631	2631	2631	2631	1590	1590	1590	2631	2699	2699	2930	2699
AAAS	ENST00000550033.4	up	H3K4me1	0	0	1483	0	0	0	0	0	0	0	0	0	0
AAAS	ENST00000550286.4	up	H3K27ac	449	449	449	449	247	428	428	428	163	591	662	673	591
AAAS	ENST00000550286.4	up	H3K27me3	534	534	534	534	1471	1471	0	2134	1471	0	0	0	0
AAAS	ENST00000550286.4	up	H3K4me1	1640	1640	1776	1478	1640	1640	1640	1640	1639	1640	864	727	1649
AAAS	ENST00000550286.4	up	H3K4me3	1423	1240	1240	1240	1423	1423	1325	1439	1423	1423	1295	1295	1466
AAAS	ENST00000551724.4	up	H3K27ac	449	449	449	449	247	328	328	328	163	491	562	573	491
AAAS	ENST00000551724.4	up	H3K27me3	534	534	534	534	1471	1471	0	2240	1471	0	0	0	0
AAAS	ENST00000551724.4	up	H3K4me1	1536	1536	1672	1374	1536	1536	1536	1536	1535	1536	864	727	1545
AAAS	ENST00000551724.4	up	H3K4me3	1321	1138	1138	1138	1321	1321	1223	1337	1321	1321	1193	1193	1364
AAAS	ENST00000552161.4	up	H3K27ac	564	578	663	518	528	677	677	809	75	491	1266	784	314
AAAS	ENST00000552161.4	up	H3K4me1	2835	2835	2835	1363	2835	2835	2835	2835	1230	2835	2835	2520	2835
AAAS	ENST00000552161.4	up	H3K4me3	562	498	498	498	562	766	766	766	538	589	526	526	642
AAAS	ENST00000552876.4	up	H3K27ac	738	752	752	752	702	809	723	887	353	665	1287	805	532
AAAS	ENST00000552876.4	up	H3K4me1	2851	2851	2851	1076	2851	2851	2851	2851	1246	2851	2851	2823	2851
AAAS	ENST00000552876.4	up	H3K4me3	575	549	549	549	575	779	710	779	551	602	539	539	655
AACS	ENSG00000081760.15	gene	H3K27ac	0	0	10	0	0	0	0	0	0	246	246	246	246
AACS	ENSG00000081760.15	gene	H3K36me3	26897	64102	64102	65530	25714	25714	41809	25522	10657	22494	20351	23364	18220
AACS	ENSG00000081760.15	gene	H3K4me1	1216	3071	8193	3071	1216	1216	1926	1216	874	795	1762	886	795
AACS	ENSG00000081760.15	gene	H3K4me3	702	746	746	746	668	668	668	668	640	702	702	668	702
AACS	ENST00000316519.9	up	H3K27me3	0	0	0	0	0	0	0	704	0	0	0	0	0
AACS	ENST00000316519.9	up	H3K4me1	621	490	490	271	621	640	640	705	570	621	619	621	621
AACS	ENST00000316519.9	up	H3K4me3	430	430	389	430	430	413	338	413	436	453	453	453	517
AACS	ENST00000316543.13	up	H3K36me3	2306	2894	2894	2894	2205	2205	2205	2205	1063	2306	2366	2366	2306
AACS	ENST00000316543.13	up	H3K4me1	0	0	840	0	0	0	0	0	0	0	0	0	0
AACS	ENST00000398953.2	up	H3K36me3	964	2902	2902	2902	964	964	2085	964	0	870	483	483	870
AACS	ENST00000418937.5	up	H3K27ac	0	0	0	0	0	0	0	0	0	1	1	1	1
AACS	ENST00000418937.5	up	H3K27me3	0	0	0	0	0	0	0	704	0	0	0	0	0
AACS	ENST00000418937.5	up	H3K4me1	676	490	490	271	676	695	695	760	625	676	674	676	676
AACS	ENST00000418937.5	up	H3K4me3	481	481	440	481	481	464	389	464	487	504	504	504	568
AACS	ENST00000441247.5	up	H3K36me3	0	751	751	1046	0	0	0	0	0	0	0	0	0
AACS	ENST00000441247.5	up	H3K4me1	0	428	453	428	0	0	272	0	0	0	423	0	0
AACS	ENST00000536118.4	up	H3K36me3	933	2896	2896	2896	933	933	2549	933	173	917	906	906	794
AACS	ENST00000537477.4	up	H3K36me3	763	2911	2911	2911	763	763	1551	763	0	142	83	746	142
AACS	ENST00000537564.4	up	H3K36me3	1299	2908	2908	2908	1299	1299	1535	1299	1091	1299	1325	1325	1070
AACS	ENST00000538851.4	up	H3K36me3	1914	2928	2928	2928	1914	1914	2928	1914	1074	1314	1314	1314	470
AACS	ENST00000539251.4	up	H3K36me3	1044	2364	2364	2364	1044	1044	2120	1044	385	217	217	217	33
AACS	ENST00000539251.4	up	H3K4me1	0	0	1052	0	0	0	0	0	0	0	0	0	0
AACS	ENST00000543665.2	up	H3K36me3	159	2913	2913	2913	159	159	1047	159	0	86	86	86	0
AACS	ENST00000545511.4	up	H3K36me3	2508	2924	2924	2924	2508	2508	2924	2508	302	2050	1661	1661	2050
AADACL2	ENSG00000197953.5	gene	H3K4me1	0	0	0	0	426	426	383	676	426	0	0	0	0
AADACL3	ENSG00000188984.10	gene	H3K27me3	0	0	0	0	0	436	652	436	0	0	0	0	0
AADACL3	ENSG00000188984.10	gene	H3K4me1	0	0	0	0	0	0	0	4283	0	0	0	0	0
AADACL3	ENST00000359318.7	up	H3K27ac	0	0	0	0	0	0	0	65	0	0	0	0	0
AADACL3	ENST00000359318.7	up	H3K4me1	0	0	0	0	0	441	441	2985	0	0	0	0	0
AADACL3	ENST00000620146.2	up	H3K27ac	0	0	0	0	0	0	0	65	0	0	0	0	0
AADACL3	ENST00000620146.2	up	H3K4me1	0	0	0	0	0	441	441	2986	0	0	0	0	0
AADACL3	ENST00000626924.1	up	H3K27ac	0	0	0	0	0	0	0	65	0	0	0	0	0
AADACL3	ENST00000626924.1	up	H3K4me1	0	0	0	0	0	441	441	2986	0	0	0	0	0
AADACL4	ENSG00000204518.2	gene	H3K4me1	0	0	0	0	0	0	0	886	0	0	0	0	0
AADACL4	ENSG00000204518.2	gene	H3K9me3	0	0	0	0	0	0	0	0	0	0	0	0	129
AADACL4	ENST00000376221.1	up	H3K9me3	0	0	0	0	0	0	0	0	511	0	0	0	0
AADAT	ENSG00000109576.12	gene	H3K27me3	1309	0	0	0	7050	7050	8353	4687	7580	1309	1309	999	1593
AADAT	ENSG00000109576.12	gene	H3K4me1	832	814	836	991	817	914	914	796	548	929	851	539	951
AADAT	ENSG00000109576.12	gene	H3K4me3	613	909	909	909	508	437	437	437	508	613	386	241	613
AADAT	ENSG00000109576.12	gene	H3K9me3	0	0	0	0	0	0	794	0	0	0	0	0	0
AADAT	ENST00000337664.7	up	H3K27me3	498	0	0	0	1704	2922	2922	2922	1704	498	498	188	782
AADAT	ENST00000337664.7	up	H3K4me1	325	475	475	475	323	420	420	420	54	422	422	421	422
AADAT	ENST00000337664.7	up	H3K4me3	361	397	397	397	322	313	313	313	322	361	263	186	361
AADAT	ENST00000337664.7	up	H3K9me3	0	0	0	0	0	0	464	0	0	0	0	0	0
AADAT	ENST00000353187.5	up	H3K27me3	250	0	0	0	1456	2927	2927	2927	1456	250	250	36	534
AADAT	ENST00000353187.5	up	H3K4me1	178	382	382	382	176	176	176	176	0	178	178	177	178
AADAT	ENST00000353187.5	up	H3K4me3	123	159	159	159	84	75	75	75	84	123	25	25	123
AADAT	ENST00000353187.5	up	H3K9me3	0	0	0	0	0	0	464	0	0	0	0	0	0
AADAT	ENST00000502392.1	up	H3K27me3	0	0	0	0	13	1826	2050	1826	13	0	0	0	0
AADAT	ENST00000502392.1	up	H3K9me3	0	0	0	0	0	0	464	0	0	0	0	0	0
AADAT	ENST00000505906.1	up	H3K27me3	1309	0	0	0	2936	2936	2936	2936	2936	1309	1309	999	1431
AADAT	ENST00000505906.1	up	H3K4me1	832	814	836	518	817	914	914	796	548	929	851	539	951
AADAT	ENST00000505906.1	up	H3K4me3	613	909	909	909	508	437	437	437	508	613	386	241	613
AADAT	ENST00000507375.4	up	H3K27me3	176	0	0	0	1382	2926	2926	2926	1382	176	176	36	460
AADAT	ENST00000507375.4	up	H3K4me1	108	312	312	312	106	106	106	106	0	108	108	107	108
AADAT	ENST00000507375.4	up	H3K4me3	59	95	95	95	20	11	11	11	20	59	0	0	59
AADAT	ENST00000507375.4	up	H3K9me3	0	0	0	0	0	0	464	0	0	0	0	0	0
AADAT	ENST00000509167.4	up	H3K27me3	255	0	0	0	1461	2925	2925	2925	1461	255	255	36	539
AADAT	ENST00000509167.4	up	H3K4me1	185	389	389	389	183	183	183	183	0	185	185	184	185
AADAT	ENST00000509167.4	up	H3K4me3	130	166	166	166	91	82	82	82	91	130	32	32	130
AADAT	ENST00000509167.4	up	H3K9me3	0	0	0	0	0	0	464	0	0	0	0	0	0
AADAT	ENST00000510340.4	up	H3K27me3	1063	0	0	0	2269	2937	2937	2937	2269	1063	1063	753	1347
AADAT	ENST00000510340.4	up	H3K4me1	828	780	802	484	817	914	914	796	548	925	851	539	947
AADAT	ENST00000510340.4	up	H3K4me3	613	884	884	884	508	437	437	437	508	613	386	241	613
AADAT	ENST00000510340.4	up	H3K9me3	0	0	0	0	0	0	354	0	0	0	0	0	0
AADAT	ENST00000515480.4	up	H3K27me3	98	0	0	0	1296	2930	2930	2930	1296	98	98	36	374
AADAT	ENST00000515480.4	up	H3K4me1	31	235	235	235	29	29	29	29	0	31	31	30	31
AADAT	ENST00000515480.4	up	H3K4me3	0	26	26	26	0	0	0	0	0	0	0	0	0
AADAT	ENST00000515480.4	up	H3K9me3	0	0	0	0	0	0	464	0	0	0	0	0	0
AAED1	ENSG00000158122.10	gene	H3K27ac	544	544	424	563	488	218	218	0	575	713	960	810	713
AAED1	ENSG00000158122.10	gene	H3K36me3	4290	4405	3586	10992	3760	1814	1891	1638	3988	4845	7980	7509	5141
AAED1	ENSG00000158122.10	gene	H3K4me1	64	95	517	584	1437	1887	8442	2245	1373	47	0	0	47
AAED1	ENSG00000158122.10	gene	H3K4me3	752	683	680	683	752	752	752	752	943	752	709	725	759
AAED1	ENST00000375234.6	up	H3K27ac	18	18	18	301	0	0	0	0	0	49	433	433	49
AAED1	ENST00000375234.6	up	H3K4me1	344	344	527	344	289	289	308	753	0	448	448	448	448
AAED1	ENST00000375234.6	up	H3K4me3	448	448	448	448	437	415	415	390	437	448	448	446	474
AAED1	ENST00000411939.4	up	H3K27ac	516	516	424	799	460	218	218	0	460	547	931	931	547
AAED1	ENST00000411939.4	up	H3K4me1	344	344	745	344	289	346	365	1275	0	448	448	448	448
AAED1	ENST00000411939.4	up	H3K4me3	964	964	964	964	953	931	931	906	953	964	964	962	990
AAED1	ENST00000446045.1	up	H3K27ac	0	0	0	283	0	0	0	0	0	31	415	415	31
AAED1	ENST00000446045.1	up	H3K4me1	344	344	527	344	289	289	308	731	0	448	448	448	448
AAED1	ENST00000446045.1	up	H3K4me3	427	427	427	427	416	394	394	369	416	427	427	425	453
AAED1	ENST00000464512.1	up	H3K27ac	307	307	307	590	251	71	71	0	251	338	722	722	338
AAED1	ENST00000464512.1	up	H3K4me1	344	344	529	344	289	289	308	1059	0	448	448	448	448
AAED1	ENST00000464512.1	up	H3K4me3	748	748	748	748	737	715	715	690	737	748	748	746	774
AAGAB	ENSG00000103591.11	gene	H3K27ac	462	612	612	612	409	349	313	349	409	709	914	870	725
AAGAB	ENSG00000103591.11	gene	H3K36me3	16447	16071	17388	12228	16447	16555	15509	16901	17632	16391	16039	17082	16446
AAGAB	ENSG00000103591.11	gene	H3K4me1	3255	3124	3965	3920	3603	3644	3862	4369	3828	3352	3691	4922	3768
AAGAB	ENSG00000103591.11	gene	H3K4me3	1480	1488	1488	1488	1388	1246	1246	1246	1388	1480	1357	1357	1480
AAGAB	ENST00000261880.8	up	H3K27ac	0	0	0	0	0	0	0	0	0	241	275	275	256
AAGAB	ENST00000261880.8	up	H3K4me1	307	307	418	95	307	456	456	713	73	307	212	245	307
AAGAB	ENST00000261880.8	up	H3K4me3	546	535	535	535	546	546	546	546	556	546	498	498	585
AAGAB	ENST00000538028.1	up	H3K36me3	0	0	0	0	0	0	0	0	7	0	0	0	0
AAGAB	ENST00000538028.1	up	H3K4me1	0	0	0	0	0	0	0	0	0	0	0	0	318
AAGAB	ENST00000542650.4	up	H3K4me1	244	244	244	95	244	281	281	281	50	244	191	191	244
AAGAB	ENST00000542650.4	up	H3K4me3	112	101	101	101	112	112	112	112	122	112	64	64	151
AAGAB	ENST00000558725.4	up	H3K27ac	8	8	8	8	0	0	0	0	0	255	289	291	272
AAGAB	ENST00000558725.4	up	H3K4me1	307	307	418	95	307	456	456	795	73	307	212	245	307
AAGAB	ENST00000558725.4	up	H3K4me3	619	608	608	608	619	619	619	619	629	619	571	571	658
AAGAB	ENST00000560362.1	up	H3K36me3	40	0	0	0	40	40	40	40	40	40	0	40	102
AAGAB	ENST00000560362.1	up	H3K4me1	451	451	451	451	451	451	451	339	653	451	417	451	451
AAGAB	ENST00000561229.1	up	H3K27ac	8	8	8	8	0	0	0	0	0	255	289	291	272
AAGAB	ENST00000561229.1	up	H3K4me1	307	307	418	95	307	456	456	795	73	307	212	245	307
AAGAB	ENST00000561229.1	up	H3K4me3	619	608	608	608	619	619	619	619	629	619	571	571	658
AAGAB	ENST00000561452.4	up	H3K27ac	0	0	0	0	0	0	0	0	0	241	275	276	257
AAGAB	ENST00000561452.4	up	H3K4me1	307	307	418	95	307	456	456	774	73	307	212	245	307
AAGAB	ENST00000561452.4	up	H3K4me3	599	588	588	588	599	599	599	599	609	599	551	551	638
AAK1	ENSG00000115977.17	gene	H3K27ac	1702	3074	5271	3050	1702	1673	1593	1771	1785	1593	5606	4232	482
AAK1	ENSG00000115977.17	gene	H3K27me3	0	0	0	0	0	0	0	0	0	0	0	0	5882
AAK1	ENSG00000115977.17	gene	H3K36me3	35474	37061	39132	34217	52230	59902	57684	68913	48106	35391	58150	81013	2540
AAK1	ENSG00000115977.17	gene	H3K4me1	30835	37484	45825	33633	38792	46477	67465	40946	39863	29746	63002	73949	9243
AAK1	ENSG00000115977.17	gene	H3K4me3	2577	2783	2783	2783	2580	2413	2130	2413	3669	2692	3220	3736	2157
AAK1	ENSG00000115977.17	gene	H3K9me3	0	413	413	413	0	0	0	0	0	0	0	0	184
AAK1	ENST00000406297.6	up	H3K27ac	785	907	907	907	785	785	785	785	707	785	1723	1421	335
AAK1	ENST00000406297.6	up	H3K27me3	0	0	0	0	0	0	0	0	0	0	0	0	1834
AAK1	ENST00000406297.6	up	H3K36me3	0	0	0	0	0	0	0	125	0	0	0	0	0
AAK1	ENST00000406297.6	up	H3K4me1	1222	1756	1859	1720	1222	1492	2026	1389	1019	1457	2388	2261	1253
AAK1	ENST00000406297.6	up	H3K4me3	1202	1202	1202	1202	1202	1171	1016	1171	1214	1194	1194	1194	1023
AAK1	ENST00000409068.4	up	H3K27ac	843	965	965	965	843	843	843	843	765	843	1781	1479	393
AAK1	ENST00000409068.4	up	H3K27me3	0	0	0	0	0	0	0	0	0	0	0	0	1771
AAK1	ENST00000409068.4	up	H3K36me3	0	0	0	0	0	0	0	125	0	0	0	0	0
AAK1	ENST00000409068.4	up	H3K4me1	1206	1740	1843	1704	1206	1433	1967	1330	1019	1441	2329	2202	1237
AAK1	ENST00000409068.4	up	H3K4me3	1264	1264	1264	1264	1264	1233	1078	1233	1276	1256	1256	1256	1085
AAK1	ENST00000409085.7	up	H3K27ac	785	907	907	907	785	785	785	785	707	785	1723	1421	335
AAK1	ENST00000409085.7	up	H3K27me3	0	0	0	0	0	0	0	0	0	0	0	0	1834
AAK1	ENST00000409085.7	up	H3K36me3	0	0	0	0	0	0	0	125	0	0	0	0	0
AAK1	ENST00000409085.7	up	H3K4me1	1222	1756	1859	1720	1222	1492	2026	1389	1019	1457	2388	2261	1253
AAK1	ENST00000409085.7	up	H3K4me3	1202	1202	1202	1202	1202	1171	1016	1171	1214	1194	1194	1194	1023
AAK1	ENST00000461002.1	up	H3K4me1	234	234	234	437	234	0	0	0	549	0	0	0	0
AAK1	ENST00000470281.1	up	H3K36me3	0	0	0	0	0	0	0	0	0	0	0	500	0
AAK1	ENST00000470281.1	up	H3K4me1	0	0	0	0	0	0	0	0	149	0	0	0	0
AAK1	ENST00000470281.1	up	H3K9me3	0	189	189	189	0	0	0	0	0	0	0	0	0
AAK1	ENST00000471775.1	up	H3K27ac	562	684	684	684	562	562	562	562	484	562	1500	1198	112
AAK1	ENST00000471775.1	up	H3K27me3	0	0	0	0	0	0	0	0	0	0	0	0	2067
AAK1	ENST00000471775.1	up	H3K36me3	0	0	0	0	0	0	0	72	0	0	0	0	0
AAK1	ENST00000471775.1	up	H3K4me1	1278	1812	1927	1776	1278	1687	2249	1584	1019	1666	2611	2484	1462
AAK1	ENST00000471775.1	up	H3K4me3	971	971	971	971	971	940	785	940	983	963	963	963	792
AAK1	ENST00000489327.1	up	H3K36me3	2972	2972	2972	2972	2972	2972	2401	2972	2972	2972	2972	2972	0
AAK1	ENST00000489327.1	up	H3K4me1	0	0	0	0	0	0	175	0	0	0	0	0	0
AAK1	ENST00000492192.1	up	H3K27ac	666	788	788	788	666	666	666	666	588	666	1604	1302	216
AAK1	ENST00000492192.1	up	H3K27me3	0	0	0	0	0	0	0	0	0	0	0	0	1962
AAK1	ENST00000492192.1	up	H3K36me3	0	0	0	0	0	0	0	125	0	0	0	0	0
AAK1	ENST00000492192.1	up	H3K4me1	1278	1812	1915	1776	1278	1614	2148	1511	1019	1565	2510	2383	1361
AAK1	ENST00000492192.1	up	H3K4me3	1076	1076	1076	1076	1076	1045	890	1045	1088	1068	1068	1068	897
AAK1	ENST00000495239.1	up	H3K27ac	552	674	674	674	552	552	552	552	474	552	1490	1188	102
AAK1	ENST00000495239.1	up	H3K27me3	0	0	0	0	0	0	0	0	0	0	0	0	2077
AAK1	ENST00000495239.1	up	H3K36me3	0	0	0	0	0	0	0	63	0	0	0	0	0
AAK1	ENST00000495239.1	up	H3K4me1	1278	1812	1936	1776	1278	1687	2258	1584	1019	1675	2620	2493	1471
AAK1	ENST00000495239.1	up	H3K4me3	961	961	961	961	961	930	775	930	973	953	953	953	782
AAK1	ENST00000495836.1	up	H3K27ac	785	907	907	907	785	785	785	785	707	785	1723	1421	335
AAK1	ENST00000495836.1	up	H3K27me3	0	0	0	0	0	0	0	0	0	0	0	0	1834
AAK1	ENST00000495836.1	up	H3K36me3	0	0	0	0	0	0	0	125	0	0	0	0	0
AAK1	ENST00000495836.1	up	H3K4me1	1222	1756	1859	1720	1222	1492	2026	1389	1019	1457	2388	2261	1253
AAK1	ENST00000495836.1	up	H3K4me3	1202	1202	1202	1202	1202	1171	1016	1171	1214	1194	1194	1194	1023
AAK1	ENST00000606389.4	up	H3K36me3	2968	2968	2968	2968	2968	2968	2188	2968	2968	2968	2968	2968	209
AAK1	ENST00000606389.4	up	H3K4me1	0	0	0	0	137	137	366	0	137	0	0	0	0
AAK1	ENST00000623317.2	up	H3K36me3	2968	2968	2968	2968	2968	2968	2188	2968	2968	2968	2968	2968	209
AAK1	ENST00000623317.2	up	H3K4me1	0	0	0	0	137	137	366	0	137	0	0	0	0
AAK1	ENST00000624900.1	up	H3K36me3	2968	2968	2968	2968	2968	2968	2170	2968	2968	2968	2968	2968	227
AAK1	ENST00000624900.1	up	H3K4me1	0	0	0	0	155	155	384	0	155	0	0	0	0
AAMDC	ENSG00000087884.13	gene	H3K27ac	0	305	326	305	0	0	0	0	0	0	0	0	0
AAMDC	ENSG00000087884.13	gene	H3K36me3	32984	32935	31996	30840	33647	33732	33436	34685	35703	33798	31429	35133	36617
AAMDC	ENSG00000087884.13	gene	H3K4me1	935	1408	5150	1299	935	1975	2393	2095	834	537	494	494	1316
AAMDC	ENSG00000087884.13	gene	H3K4me3	764	764	764	764	764	709	688	709	764	764	672	709	774
AAMDC	ENSG00000087884.13	gene	H3K9me3	1568	1627	1627	1627	1568	1568	2963	2453	1568	1225	0	0	1225
AAMDC	ENST00000304716.11	up	H3K27ac	1024	1109	1246	1109	824	824	824	1046	788	1024	1039	1071	1024
AAMDC	ENST00000304716.11	up	H3K4me1	1243	1243	1279	1202	855	855	1008	1343	628	1243	1249	1208	1243
AAMDC	ENST00000304716.11	up	H3K4me3	1774	1774	1774	1774	1682	1682	1682	1682	1682	1774	1774	1774	1838
AAMDC	ENST00000393427.5	up	H3K27ac	1024	1109	1246	1109	824	824	824	1046	788	1024	1039	1071	1024
AAMDC	ENST00000393427.5	up	H3K4me1	1253	1253	1289	1212	855	855	1008	1343	628	1253	1259	1218	1253
AAMDC	ENST00000393427.5	up	H3K4me3	1765	1765	1765	1765	1673	1673	1673	1673	1673	1765	1765	1765	1829
AAMDC	ENST00000525409.4	up	H3K27ac	1024	1109	1246	1109	824	824	824	1046	788	1024	1039	1071	1024
AAMDC	ENST00000525409.4	up	H3K4me1	1212	1212	1248	1171	855	855	1008	1343	628	1212	1218	1177	1212
AAMDC	ENST00000525409.4	up	H3K4me3	1805	1805	1805	1805	1713	1713	1713	1713	1713	1805	1805	1805	1869
AAMDC	ENST00000526164.4	up	H3K27ac	1024	1109	1246	1109	824	824	824	1046	788	1024	1039	1071	1024
AAMDC	ENST00000526164.4	up	H3K4me1	1283	1283	1319	1242	855	855	1008	1343	628	1283	1289	1248	1283
AAMDC	ENST00000526164.4	up	H3K4me3	1738	1738	1738	1738	1646	1646	1646	1646	1646	1738	1738	1738	1802
AAMDC	ENST00000526415.4	up	H3K27ac	1024	1109	1246	1109	824	824	824	1046	788	1024	1039	1071	1024
AAMDC	ENST00000526415.4	up	H3K4me1	1268	1268	1304	1227	855	855	1008	1343	628	1268	1274	1233	1268
AAMDC	ENST00000526415.4	up	H3K4me3	1752	1752	1752	1752	1660	1660	1660	1660	1660	1752	1752	1752	1816
AAMDC	ENST00000527134.4	up	H3K27ac	1024	1109	1246	1109	824	824	824	1046	788	1024	1039	1071	1024
AAMDC	ENST00000527134.4	up	H3K4me1	1244	1244	1280	1203	855	855	1008	1343	628	1244	1250	1209	1244
AAMDC	ENST00000527134.4	up	H3K4me3	1773	1773	1773	1773	1681	1681	1681	1681	1681	1773	1773	1773	1837
AAMDC	ENST00000529666.1	up	H3K36me3	2052	1729	969	1729	2053	2140	1843	2925	2053	2577	2924	2924	2577
AAMDC	ENST00000531855.1	up	H3K27ac	1024	1109	1246	1109	824	824	824	1046	788	1024	1039	1071	1024
AAMDC	ENST00000531855.1	up	H3K4me1	1255	1255	1291	1214	855	855	1008	1343	628	1255	1261	1220	1255
AAMDC	ENST00000531855.1	up	H3K4me3	1763	1763	1763	1763	1671	1671	1671	1671	1671	1763	1763	1763	1827
AAMDC	ENST00000532481.4	up	H3K27ac	1024	1109	1246	1109	824	824	824	1046	788	1024	1039	1071	1024
AAMDC	ENST00000532481.4	up	H3K4me1	1288	1288	1324	1247	855	855	1008	1343	628	1288	1294	1253	1288
AAMDC	ENST00000532481.4	up	H3K4me3	1733	1733	1733	1733	1641	1641	1641	1641	1641	1733	1733	1733	1797
AAMDC	ENST00000630098.1	up	H3K27ac	1024	1109	1246	1109	824	824	824	1046	788	1024	1039	1071	1024
AAMDC	ENST00000630098.1	up	H3K4me1	1236	1236	1272	1195	855	855	1008	1343	628	1236	1242	1201	1236
AAMDC	ENST00000630098.1	up	H3K4me3	1780	1780	1780	1780	1688	1688	1688	1688	1688	1780	1780	1780	1844
AAMP	ENSG00000127837.8	gene	H3K27ac	513	513	513	513	513	497	363	497	513	558	568	558	558
AAMP	ENSG00000127837.8	gene	H3K36me3	3776	3776	3776	3776	3737	3614	3614	3614	3737	3776	3776	3776	3776
AAMP	ENSG00000127837.8	gene	H3K4me1	869	693	693	494	991	1115	1115	1322	1316	1292	1310	1176	1332
AAMP	ENSG00000127837.8	gene	H3K4me3	862	862	859	862	862	769	638	777	903	916	916	916	978
AAMP	ENST00000248450.7	up	H3K27ac	61	61	61	61	61	61	0	171	61	61	196	61	61
AAMP	ENST00000248450.7	up	H3K36me3	495	991	991	991	348	348	348	348	212	495	495	848	147
AAMP	ENST00000248450.7	up	H3K4me1	2384	2188	2188	2177	2365	2382	2382	2818	2315	2384	2336	2384	2384
AAMP	ENST00000248450.7	up	H3K4me3	880	860	860	860	617	617	569	729	617	880	621	776	886
AAMP	ENST00000420660.4	up	H3K27ac	388	388	388	388	388	385	324	495	388	433	433	433	433
AAMP	ENST00000420660.4	up	H3K36me3	147	494	494	494	0	0	0	0	0	147	147	351	147
AAMP	ENST00000420660.4	up	H3K4me1	1911	1707	1707	1696	1971	1988	1988	2893	1971	1911	1944	1903	1911
AAMP	ENST00000420660.4	up	H3K4me3	1316	1296	1293	1296	1053	1053	982	1173	1053	1318	1059	1214	1338
AAMP	ENST00000422731.1	up	H3K36me3	1825	1825	1825	1825	1786	1663	1663	1663	1786	1825	1825	1825	1825
AAMP	ENST00000422731.1	up	H3K4me1	110	110	110	110	110	234	234	234	80	110	0	110	150
AAMP	ENST00000444053.4	up	H3K27ac	61	61	61	61	61	61	0	171	61	61	196	61	61
AAMP	ENST00000444053.4	up	H3K36me3	418	914	914	914	271	271	271	271	135	418	418	771	147
AAMP	ENST00000444053.4	up	H3K4me1	2321	2125	2125	2114	2364	2381	2381	2896	2315	2321	2336	2321	2321
AAMP	ENST00000444053.4	up	H3K4me3	896	876	873	876	633	633	569	753	633	898	639	794	918
AAMP	ENST00000447885.1	up	H3K27ac	416	416	416	416	416	413	343	523	416	461	461	461	461
AAMP	ENST00000447885.1	up	H3K36me3	147	464	464	464	0	0	0	0	0	147	147	321	147
AAMP	ENST00000447885.1	up	H3K4me1	1907	1692	1692	1666	1967	1984	1984	2889	1967	1907	1940	1873	1907
AAMP	ENST00000447885.1	up	H3K4me3	1345	1325	1322	1325	1082	1082	1011	1202	1082	1347	1088	1243	1367
AAMP	ENST00000461911.1	up	H3K27ac	61	61	61	61	61	61	0	171	61	65	200	65	65
AAMP	ENST00000461911.1	up	H3K36me3	386	882	882	882	239	239	239	239	103	386	386	739	147
AAMP	ENST00000461911.1	up	H3K4me1	2294	2098	2098	2087	2337	2354	2354	2902	2315	2294	2327	2294	2294
AAMP	ENST00000461911.1	up	H3K4me3	920	900	897	900	657	657	586	777	657	922	663	818	942
AAMP	ENST00000465442.1	up	H3K27ac	280	280	280	280	280	267	133	267	280	280	277	280	280
AAMP	ENST00000465442.1	up	H3K36me3	1066	1066	1066	1066	1027	904	904	904	1027	1066	1066	1066	1066
AAMP	ENST00000465442.1	up	H3K4me1	712	693	693	494	729	853	853	913	699	712	597	601	752
AAMP	ENST00000465442.1	up	H3K4me3	528	528	528	528	528	435	327	435	569	580	580	580	628
AAMP	ENST00000475678.4	up	H3K27ac	62	62	62	62	62	61	0	171	62	107	242	107	107
AAMP	ENST00000475678.4	up	H3K36me3	331	827	827	827	184	184	184	184	48	331	331	684	147
AAMP	ENST00000475678.4	up	H3K4me1	2242	2046	2046	2035	2285	2302	2302	2907	2285	2242	2275	2242	2242
AAMP	ENST00000475678.4	up	H3K4me3	971	951	948	951	708	708	637	828	708	973	714	869	993
AAMP	ENST00000489767.4	up	H3K27ac	61	61	61	61	61	61	0	171	61	87	222	87	87
AAMP	ENST00000489767.4	up	H3K36me3	358	854	854	854	211	211	211	211	75	358	358	711	147
AAMP	ENST00000489767.4	up	H3K4me1	2269	2073	2073	2062	2312	2329	2329	2906	2312	2269	2302	2269	2269
AAMP	ENST00000489767.4	up	H3K4me3	945	925	922	925	682	682	611	802	682	947	688	843	967
AAMP	ENST00000494720.4	up	H3K36me3	1984	1984	1984	1984	1945	1822	1822	1822	1945	1984	1984	1984	1984
AAMP	ENST00000494720.4	up	H3K4me1	0	0	0	0	0	87	87	87	0	0	0	0	3
AANAT	ENSG00000129673.8	gene	H3K27ac	0	0	0	0	0	0	0	0	0	0	420	157	0
AANAT	ENSG00000129673.8	gene	H3K36me3	1193	0	0	0	1193	1193	300	1381	1193	1193	1193	257	1334
AANAT	ENSG00000129673.8	gene	H3K4me1	486	0	0	0	486	486	0	486	756	488	488	427	3666
AANAT	ENSG00000129673.8	gene	H3K4me3	0	0	0	0	0	0	0	0	0	0	0	0	99
AANAT	ENST00000250615.6	up	H3K27ac	299	312	312	322	189	189	189	189	189	343	343	343	343
AANAT	ENST00000250615.6	up	H3K4me1	2057	1773	1773	1773	1081	1081	1087	1643	891	2057	1496	2051	2057
AANAT	ENST00000250615.6	up	H3K4me3	1094	1065	1065	1065	956	956	866	984	956	1094	1085	1085	1233
AANAT	ENST00000392492.6	up	H3K4me1	486	0	0	0	486	486	0	486	756	488	488	427	1930
AANAT	ENST00000585649.1	up	H3K27ac	0	0	0	0	0	0	0	0	0	0	263	0	0
AANAT	ENST00000585649.1	up	H3K4me1	486	0	0	0	486	486	0	486	756	488	488	427	2871
AANAT	ENST00000587798.1	up	H3K4me1	486	0	0	0	486	486	0	486	756	488	488	427	2078
AAR2	ENSG00000131043.10	gene	H3K27ac	488	488	488	488	488	138	138	138	515	488	581	648	410
AAR2	ENSG00000131043.10	gene	H3K36me3	18171	17769	17769	17681	18171	17579	15509	17455	18663	18593	18712	19005	18759
AAR2	ENSG00000131043.10	gene	H3K4me1	1799	1211	1211	1160	1799	1799	1799	1096	1799	1802	1922	2060	1930
AAR2	ENSG00000131043.10	gene	H3K4me3	846	846	846	846	846	621	621	621	846	909	1001	991	909
AAR2	ENST00000320849.7	up	H3K27ac	57	71	71	71	15	0	0	0	15	57	319	317	57
AAR2	ENST00000320849.7	up	H3K4me1	488	392	392	458	450	450	450	450	450	488	499	456	488
AAR2	ENST00000320849.7	up	H3K4me3	235	235	235	235	235	156	102	156	290	261	261	261	343
AAR2	ENST00000373932.3	up	H3K27ac	74	88	88	88	32	0	0	0	32	74	336	334	74
AAR2	ENST00000373932.3	up	H3K4me1	508	392	392	458	470	470	470	470	470	508	519	476	508
AAR2	ENST00000373932.3	up	H3K4me3	254	254	254	254	254	175	121	175	309	280	280	280	362
AAR2	ENST00000397286.6	up	H3K27ac	53	67	67	67	11	0	0	0	11	53	315	313	53
AAR2	ENST00000397286.6	up	H3K4me1	482	392	392	458	444	444	444	444	444	482	493	450	482
AAR2	ENST00000397286.6	up	H3K4me3	230	230	230	230	230	151	97	151	285	256	256	256	338
AARD	ENSG00000205002.3	gene	H3K27me3	2175	2321	2321	2321	2175	2175	2654	2175	1599	2175	2459	1797	1013
AARD	ENSG00000205002.3	gene	H3K4me1	391	348	348	348	465	465	508	456	465	369	369	369	369
AARD	ENSG00000205002.3	gene	H3K4me3	410	219	219	219	439	439	204	439	468	410	410	410	410
AARD	ENSG00000205002.3	gene	H3K9me3	0	0	0	0	0	0	831	0	0	0	0	0	0
AARD	ENST00000378279.3	up	H3K27me3	1598	1598	1598	1598	1898	1898	1891	2036	1898	1598	1600	1598	940
AARD	ENST00000378279.3	up	H3K4me3	26	0	0	0	26	26	0	26	76	26	26	26	26
AARD	ENST00000378279.3	up	H3K9me3	0	0	0	0	0	0	144	0	0	0	0	0	0
AARD	ENST00000523536.1	up	H3K27me3	1944	1944	1944	1944	2080	2080	2073	2211	2080	1944	1946	1944	1286
AARD	ENST00000523536.1	up	H3K4me1	298	298	298	298	298	298	298	298	298	276	276	276	276
AARD	ENST00000523536.1	up	H3K4me3	340	219	219	219	340	340	204	340	390	340	340	340	340
AARD	ENST00000523536.1	up	H3K9me3	0	0	0	0	0	0	483	0	0	0	0	0	0
AARS	ENSG00000090861.14	gene	H3K27ac	546	1245	1426	1245	145	145	145	145	145	546	814	834	546
AARS	ENSG00000090861.14	gene	H3K36me3	30332	33714	34392	33714	27382	23971	23216	23571	27382	30332	29328	29775	30332
AARS	ENSG00000090861.14	gene	H3K4me1	268	1675	4660	1675	468	468	524	1364	468	268	1140	957	268
AARS	ENSG00000090861.14	gene	H3K4me3	968	1394	1394	1394	959	937	937	937	959	968	968	968	968
AARS	ENST00000261772.11	up	H3K27ac	209	465	643	465	0	0	0	0	0	209	230	279	209
AARS	ENST00000261772.11	up	H3K4me1	240	1043	2364	1043	89	89	89	89	0	240	240	179	240
AARS	ENST00000261772.11	up	H3K4me3	373	193	193	193	373	342	342	342	377	378	378	378	440
AARS	ENST00000564359.4	up	H3K36me3	2961	2961	2961	2961	2961	2344	2344	1944	2961	2961	2961	2961	2961
AARS	ENST00000565361.2	up	H3K36me3	2978	2978	2978	2978	2978	2978	2978	2978	2978	2978	2978	2978	2978
AARS	ENST00000566969.1	up	H3K36me3	2954	2954	2954	2954	2954	2337	2337	1937	2954	2954	2954	2954	2954
AARS	ENST00000567490.1	up	H3K36me3	2976	2976	2976	2976	2976	2976	2976	2976	2976	2976	2976	2976	2976
AARS	ENST00000569790.2	up	H3K36me3	2965	2965	2965	2965	2965	2870	2870	2870	2965	2965	2965	2965	2965
AARS	ENST00000569825.1	up	H3K36me3	2961	2961	2961	2961	2961	2961	2961	2961	2961	2961	2961	2961	2961
AARS2	ENSG00000124608.4	gene	H3K27ac	374	343	316	359	301	301	173	374	301	374	374	374	374
AARS2	ENSG00000124608.4	gene	H3K36me3	11356	11313	11313	11313	11538	11856	11387	11856	11467	11356	11504	11356	11356
AARS2	ENSG00000124608.4	gene	H3K4me1	732	773	974	773	597	942	942	1284	512	732	570	963	734
AARS2	ENSG00000124608.4	gene	H3K4me3	655	655	655	655	586	536	474	536	586	655	655	655	739
AARS2	ENST00000244571.4	up	H3K27ac	0	0	0	0	0	0	0	27	0	22	28	28	22
AARS2	ENST00000244571.4	up	H3K4me1	0	0	0	0	0	228	228	1276	0	0	0	0	0
AARS2	ENST00000244571.4	up	H3K4me3	66	62	62	62	66	66	63	73	66	74	74	74	150
AARS2	ENST00000491573.1	up	H3K36me3	2982	2982	2982	2982	2982	2982	2982	2982	2982	2982	2982	2982	2982
AARS2	ENST00000491573.1	up	H3K4me1	0	0	0	0	0	0	0	22	0	0	0	0	0
AARSD1	ENSG00000266967.5	gene	H3K27ac	351	418	418	418	0	0	0	0	0	366	434	366	400
AARSD1	ENSG00000266967.5	gene	H3K36me3	12235	12235	12187	12343	12235	11307	10539	11307	12235	12235	11696	12235	12235
AARSD1	ENSG00000266967.5	gene	H3K4me1	650	583	583	583	708	763	763	1021	662	653	653	682	1199
AARSD1	ENSG00000266967.5	gene	H3K4me3	624	660	660	660	508	453	453	453	508	624	552	568	624
AARSD1	ENST00000416949.4	up	H3K27ac	187	187	187	187	0	0	0	0	0	187	349	324	187
AARSD1	ENST00000416949.4	up	H3K4me1	0	0	394	0	0	107	124	478	0	0	0	0	311
AARSD1	ENST00000416949.4	up	H3K4me3	477	464	464	464	477	477	438	477	488	477	470	470	536
AARSD1	ENST00000427569.5	up	H3K27ac	187	187	187	187	0	0	0	0	0	189	351	326	189
AARSD1	ENST00000427569.5	up	H3K4me1	0	0	394	0	0	107	124	481	0	0	0	0	311
AARSD1	ENST00000427569.5	up	H3K4me3	480	467	467	467	480	480	441	480	491	480	473	473	539
AARSD1	ENST00000430739.4	up	H3K27ac	187	187	187	187	0	0	0	0	0	187	349	324	187
AARSD1	ENST00000430739.4	up	H3K4me1	0	0	394	0	0	107	124	459	0	0	0	0	311
AARSD1	ENST00000430739.4	up	H3K4me3	459	446	446	446	459	459	420	459	470	459	452	452	518
AARSD1	ENST00000436545.4	up	H3K27ac	187	187	187	187	0	0	0	0	0	189	351	326	209
AARSD1	ENST00000436545.4	up	H3K4me1	0	0	394	0	0	107	124	503	0	0	0	0	311
AARSD1	ENST00000436545.4	up	H3K4me3	500	487	487	487	500	500	461	500	511	500	493	493	559
AARSD1	ENST00000441280.6	up	H3K27ac	187	187	187	187	0	0	0	0	0	189	351	326	209
AARSD1	ENST00000441280.6	up	H3K4me1	0	0	394	0	0	107	124	514	0	0	0	0	311
AARSD1	ENST00000441280.6	up	H3K4me3	511	498	498	498	511	511	472	511	522	511	504	504	570
AARSD1	ENST00000450475.4	up	H3K27ac	187	187	187	187	0	0	0	0	0	187	349	324	187
AARSD1	ENST00000450475.4	up	H3K4me1	0	0	394	0	0	107	124	475	0	0	0	0	311
AARSD1	ENST00000450475.4	up	H3K4me3	474	461	461	461	474	474	435	474	485	474	467	467	533
AARSD1	ENST00000474578.1	up	H3K36me3	2966	2966	2966	2966	2966	2882	2114	2882	2966	2966	2966	2966	2966
AARSD1	ENST00000478040.1	up	H3K36me3	2944	2944	2944	2944	2944	2016	1248	2016	2944	2944	2944	2944	2944
AARSD1	ENST00000483535.1	up	H3K36me3	2963	2963	2963	2963	2963	2771	2003	2771	2963	2963	2963	2963	2963
AARSD1	ENST00000483774.1	up	H3K36me3	2948	2948	2948	2948	2948	2020	1308	2020	2948	2948	2948	2948	2948
AARSD1	ENST00000486493.4	up	H3K36me3	2967	2967	2967	2967	2967	2965	2197	2965	2967	2967	2967	2967	2967
AARSD1	ENST00000486664.4	up	H3K36me3	2944	2944	2944	2944	2944	2016	1248	2016	2944	2944	2944	2944	2944
AARSD1	ENST00000491665.4	up	H3K36me3	2944	2944	2944	2944	2944	2016	1248	2016	2944	2944	2944	2944	2944
AARSD1	ENST00000492036.1	up	H3K27ac	187	187	187	187	0	0	0	0	0	189	351	326	197
AARSD1	ENST00000492036.1	up	H3K4me1	0	0	394	0	0	107	124	491	0	0	0	0	311
AARSD1	ENST00000492036.1	up	H3K4me3	490	477	477	477	490	490	451	490	501	490	483	483	549
AARSD1	ENST00000587023.4	up	H3K36me3	2974	2974	2974	2974	2974	2974	2974	2974	2974	2974	2974	2974	2974
AARSD1	ENST00000591096.4	up	H3K36me3	2960	2960	2960	2960	2960	2281	1513	2281	2960	2960	2960	2960	2960
AARSD1	ENST00000591910.4	up	H3K27ac	187	187	187	187	0	0	0	0	0	194	356	331	228
AARSD1	ENST00000591910.4	up	H3K4me1	0	0	394	0	0	107	124	539	0	0	0	0	311
AARSD1	ENST00000591910.4	up	H3K4me3	536	523	523	523	536	536	497	536	547	536	529	529	595
AARSD1	ENST00000592136.4	up	H3K36me3	2977	2977	2977	2977	2977	2977	2424	2977	2977	2977	2977	2977	2977
AARSD1	ENST00000593123.4	up	H3K36me3	2980	2980	2980	2980	2980	2980	2980	2980	2980	2980	2980	2980	2980
AASDH	ENSG00000157426.12	gene	H3K27ac	633	633	633	633	633	488	488	488	633	633	633	633	633
AASDH	ENSG00000157426.12	gene	H3K36me3	5595	3941	3960	2689	5819	4308	4094	4170	10165	8512	8944	11009	10148
AASDH	ENSG00000157426.12	gene	H3K4me1	500	732	955	1064	327	327	231	1079	327	500	577	864	500
AASDH	ENSG00000157426.12	gene	H3K4me3	680	673	673	673	680	680	664	680	713	682	682	682	733
AASDH	ENSG00000157426.12	gene	H3K9me3	0	0	0	0	0	0	0	167	0	0	0	0	0
AASDH	ENST00000205214.9	up	H3K27ac	430	1183	2189	1183	394	205	205	205	394	430	639	639	430
AASDH	ENST00000205214.9	up	H3K4me1	837	1099	2052	1099	759	759	635	888	759	847	828	847	898
AASDH	ENST00000205214.9	up	H3K4me3	911	1043	1043	1043	891	760	624	760	891	911	750	729	911
AASDH	ENST00000451613.4	up	H3K27ac	422	1175	2181	1175	386	197	197	197	386	422	631	631	422
AASDH	ENST00000451613.4	up	H3K4me1	837	1099	2060	1099	759	759	635	888	759	847	828	847	898
AASDH	ENST00000451613.4	up	H3K4me3	903	1035	1035	1035	883	752	616	752	883	903	742	721	903
AASDH	ENST00000502617.1	up	H3K27ac	430	1183	2189	1183	394	205	205	205	394	430	639	639	430
AASDH	ENST00000502617.1	up	H3K4me1	837	1099	2052	1099	759	759	635	888	759	847	828	847	898
AASDH	ENST00000502617.1	up	H3K4me3	911	1043	1043	1043	891	760	624	760	891	911	750	729	911
AASDH	ENST00000503808.4	up	H3K27ac	467	1220	2226	1220	431	242	242	242	431	467	676	676	467
AASDH	ENST00000503808.4	up	H3K4me1	837	1099	2011	1099	759	759	635	888	759	847	828	847	898
AASDH	ENST00000503808.4	up	H3K4me3	952	1084	1084	1084	932	801	665	801	932	952	791	770	952
AASDH	ENST00000510012.1	up	H3K27ac	457	1210	2216	1210	421	232	232	232	421	457	666	666	457
AASDH	ENST00000510012.1	up	H3K4me1	837	1099	2024	1099	759	759	635	888	759	847	828	847	898
AASDH	ENST00000510012.1	up	H3K4me3	939	1071	1071	1071	919	788	652	788	919	939	778	757	939
AASDH	ENST00000510762.1	up	H3K27ac	468	1221	2227	1221	432	243	243	243	432	468	677	677	468
AASDH	ENST00000510762.1	up	H3K4me1	837	1099	2010	1099	759	759	635	888	759	847	828	847	898
AASDH	ENST00000510762.1	up	H3K4me3	953	1085	1085	1085	933	802	666	802	933	953	792	771	953
AASDH	ENST00000513376.4	up	H3K27ac	501	1254	2260	1254	465	276	276	276	465	501	710	710	501
AASDH	ENST00000513376.4	up	H3K4me1	837	1099	1976	1099	759	759	635	888	759	847	828	847	898
AASDH	ENST00000513376.4	up	H3K4me3	986	1118	1118	1118	966	835	699	835	966	986	825	804	986
AASDH	ENST00000514745.4	up	H3K27ac	459	1212	2218	1212	423	234	234	234	423	459	668	668	459
AASDH	ENST00000514745.4	up	H3K4me1	837	1099	2021	1099	759	759	635	888	759	847	828	847	898
AASDH	ENST00000514745.4	up	H3K4me3	942	1074	1074	1074	922	791	655	791	922	942	781	760	942
AASDH	ENST00000514796.1	up	H3K27ac	431	431	431	431	431	286	286	286	431	431	431	431	431
AASDH	ENST00000514796.1	up	H3K4me1	500	732	955	732	327	327	231	373	327	500	577	864	500
AASDH	ENST00000514796.1	up	H3K4me3	475	468	468	468	475	475	459	475	508	477	477	477	528
AASDH	ENST00000602986.4	up	H3K27ac	422	1175	2181	1175	386	197	197	197	386	422	631	631	422
AASDH	ENST00000602986.4	up	H3K4me1	837	1099	2060	1099	759	759	635	888	759	847	828	847	898
AASDH	ENST00000602986.4	up	H3K4me3	903	1035	1035	1035	883	752	616	752	883	903	742	721	903
AASDHPPT	ENSG00000149313.9	gene	H3K27ac	1354	1432	1595	1424	1094	1123	1123	1145	1094	1342	1416	1368	1310
AASDHPPT	ENSG00000149313.9	gene	H3K36me3	15483	16098	16503	16098	13905	10796	10388	10796	13958	15309	14300	14596	15298
AASDHPPT	ENSG00000149313.9	gene	H3K4me1	4197	7767	8257	7488	1764	1765	1765	2245	1582	4217	4532	7594	4770
AASDHPPT	ENSG00000149313.9	gene	H3K4me3	1875	1840	1840	1840	1763	1553	1520	1597	1763	1875	1722	1840	2070
AASDHPPT	ENST00000278618.7	up	H3K27ac	718	716	879	708	458	487	487	509	458	718	792	744	718
AASDHPPT	ENST00000278618.7	up	H3K4me1	546	850	936	634	516	517	517	700	516	546	457	618	546
AASDHPPT	ENST00000278618.7	up	H3K4me3	942	921	921	921	925	925	925	925	925	942	884	942	1037
AASDHPPT	ENST00000524411.4	up	H3K4me1	90	394	467	394	60	60	60	60	60	90	90	251	90
AASDHPPT	ENST00000525660.1	up	H3K27ac	734	732	895	724	474	503	503	525	474	734	808	760	743
AASDHPPT	ENST00000525660.1	up	H3K4me1	546	850	936	634	516	517	517	700	516	546	457	618	546
AASDHPPT	ENST00000525660.1	up	H3K4me3	1002	967	967	967	985	985	952	1029	985	1002	939	1002	1098
AASDHPPT	ENST00000534152.1	up	H3K36me3	1005	1418	1655	1418	762	536	536	536	762	1005	933	1005	1070
AASDHPPT	ENST00000534152.1	up	H3K4me1	0	1150	1150	1170	0	0	0	0	0	0	0	578	0
AASS	ENSG00000008311.13	gene	H3K27ac	0	180	180	180	0	0	0	0	0	0	0	0	0
AASS	ENSG00000008311.13	gene	H3K27me3	567	567	685	0	1523	2205	2752	2206	1523	0	0	0	0
AASS	ENSG00000008311.13	gene	H3K4me1	1686	2849	3200	2225	1686	1629	1778	1624	764	1398	609	874	1215
AASS	ENSG00000008311.13	gene	H3K4me3	919	919	875	923	919	511	474	511	1119	919	792	801	1007
AASS	ENSG00000008311.13	gene	H3K9me3	0	390	390	390	0	0	118	0	0	0	0	0	0
AASS	ENST00000358954.5	up	H3K4me1	0	261	261	389	0	0	0	0	0	0	0	0	0
AASS	ENST00000393376.4	up	H3K4me1	0	296	296	424	0	0	0	0	0	0	0	0	0
AASS	ENST00000417368.5	up	H3K27me3	0	0	0	0	0	670	670	1377	0	0	0	0	0
AASS	ENST00000417368.5	up	H3K4me1	476	499	697	388	336	306	306	306	336	426	309	426	426
AASS	ENST00000417368.5	up	H3K4me3	406	406	406	406	406	305	298	305	420	406	406	406	493
AASS	ENST00000431170.4	up	H3K4me1	0	261	261	389	0	0	0	0	0	0	0	0	0
AASS	ENST00000473553.4	up	H3K27me3	0	0	0	0	0	690	690	1398	0	0	0	0	0
AASS	ENST00000473553.4	up	H3K4me1	476	499	722	388	336	306	306	306	336	426	309	426	426
AASS	ENST00000473553.4	up	H3K4me3	430	430	430	430	430	329	322	329	444	430	430	430	517
AATF	ENSG00000275700.3	gene	H3K27ac	511	511	511	511	487	497	497	938	425	532	586	570	541
AATF	ENSG00000275700.3	gene	H3K36me3	65353	57195	57919	53066	64255	61564	58225	61966	69702	65527	58067	67820	69463
AATF	ENSG00000275700.3	gene	H3K4me1	1575	1895	3043	2734	3109	4409	4470	7789	3109	1575	2192	3940	1892
AATF	ENSG00000275700.3	gene	H3K4me3	1094	1108	1108	1108	1068	990	872	990	1068	1094	1094	1094	1094
AATF	ENSG00000275700.3	gene	H3K9me3	381	507	507	507	381	0	0	0	381	0	0	0	0
AATF	ENST00000610798.3	up	H3K36me3	2973	2973	2973	2973	2973	2973	2973	2973	2973	2973	2973	2973	2789
AATF	ENST00000613840.1	up	H3K27ac	58	58	58	58	58	68	68	75	57	79	316	316	88
AATF	ENST00000613840.1	up	H3K27me3	1927	1927	1927	1927	1927	2015	2015	2015	1927	1841	1841	1572	1727
AATF	ENST00000613840.1	up	H3K4me1	620	746	846	746	620	620	620	620	613	608	478	498	608
AATF	ENST00000613840.1	up	H3K4me3	714	705	705	705	714	714	714	714	714	714	714	714	796
AATF	ENST00000613840.1	up	H3K9me3	0	0	0	0	0	252	1262	252	0	0	0	0	0
AATF	ENST00000615319.1	up	H3K36me3	1743	1743	1894	1572	1743	1489	1295	1418	1994	1739	1739	2893	1663
AATF	ENST00000615319.1	up	H3K4me1	0	0	0	0	0	149	149	647	0	0	0	0	0
AATF	ENST00000616062.1	up	H3K36me3	1758	1758	1909	1587	1758	1504	1310	1441	2009	1754	1754	2908	1678
AATF	ENST00000616062.1	up	H3K4me1	0	0	0	0	0	149	149	451	0	0	0	0	0
AATF	ENST00000616392.1	up	H3K36me3	0	0	0	0	0	0	24	0	520	62	62	354	1063
AATF	ENST00000616392.1	up	H3K4me1	0	0	680	0	0	0	0	230	0	0	0	0	0
AATF	ENST00000616434.1	up	H3K36me3	2986	2986	2986	2986	2986	2986	2986	2986	2986	2986	2986	2986	2986
AATF	ENST00000617141.1	up	H3K36me3	1538	866	1433	219	1538	1543	1543	1543	1613	1538	687	1200	1538
AATF	ENST00000619387.3	up	H3K27ac	0	0	0	0	0	0	0	0	0	0	237	237	0
AATF	ENST00000619387.3	up	H3K27me3	2069	2069	2069	2069	2069	2157	2157	2157	2069	1983	1983	1714	1869
AATF	ENST00000619387.3	up	H3K4me1	620	746	846	746	620	620	620	620	613	608	478	498	608
AATF	ENST00000619387.3	up	H3K4me3	588	579	579	579	588	588	588	588	588	588	588	588	670
AATF	ENST00000619387.3	up	H3K9me3	0	0	0	0	0	252	1262	252	0	0	0	0	0
AATF	ENST00000622432.1	up	H3K36me3	1979	1979	1979	1448	2486	2486	2422	2486	2493	1979	1217	1253	1979
AATK	ENSG00000181409.10	gene	H3K27ac	0	77	77	192	1896	1896	0	4816	1971	0	837	0	0
AATK	ENSG00000181409.10	gene	H3K27me3	974	815	815	126	974	2381	3961	2381	974	1175	1582	1175	1940
AATK	ENSG00000181409.10	gene	H3K36me3	0	0	0	0	1169	1169	0	25584	1169	0	216	0	0
AATK	ENSG00000181409.10	gene	H3K4me1	2608	3581	3601	4247	8536	8979	5028	22169	8853	2367	4703	1134	1796
AATK	ENSG00000181409.10	gene	H3K4me3	625	313	313	313	2293	2128	305	4355	2433	658	1612	635	714
AATK	ENST00000326724.7	up	H3K27me3	1280	1280	1488	801	1280	1583	1583	2685	1221	1280	1280	1266	1280
AATK	ENST00000326724.7	up	H3K4me1	623	623	623	623	623	698	698	769	18	623	657	522	623
AATK	ENST00000326724.7	up	H3K4me3	36	0	0	0	36	36	0	347	36	143	143	143	580
AATK	ENST00000374792.5	up	H3K27me3	1226	1226	1434	747	1226	1529	1529	2631	1167	1226	1226	1212	1226
AATK	ENST00000374792.5	up	H3K4me1	571	571	571	571	571	646	646	717	0	571	605	470	571
AATK	ENST00000374792.5	up	H3K4me3	0	0	0	0	0	0	0	301	0	97	97	97	534
AATK	ENST00000417379.4	up	H3K36me3	0	0	0	0	0	0	0	2988	0	0	0	0	0
AATK	ENST00000570932.4	up	H3K36me3	0	0	0	0	1061	1061	0	2984	1061	0	216	0	0
AATK	ENST00000572339.4	up	H3K36me3	0	0	0	0	0	0	0	2991	0	0	0	0	0
AATK	ENST00000572798.1	up	H3K27me3	1221	1221	1429	742	1221	1524	1524	2626	1162	1221	1221	1207	1221
AATK	ENST00000572798.1	up	H3K4me1	567	567	567	567	567	642	642	713	0	567	601	466	567
AATK	ENST00000572798.1	up	H3K4me3	0	0	0	0	0	0	0	296	0	92	92	92	529
AATK	ENST00000573441.1	up	H3K36me3	0	0	0	0	0	0	0	2989	0	0	0	0	0
AATK	ENST00000573469.1	up	H3K36me3	0	0	0	0	0	0	0	2991	0	0	0	0	0
AATK	ENST00000575363.1	up	H3K36me3	0	0	0	0	0	0	0	2987	0	0	0	0	0
AATK	ENST00000576053.1	up	H3K36me3	0	0	0	0	0	0	0	2991	0	0	0	0	0
ABAT	ENSG00000183044.10	gene	H3K27ac	0	0	0	0	0	0	0	0	0	0	220	154	0
ABAT	ENSG00000183044.10	gene	H3K27me3	0	0	296	0	0	0	0	421	0	0	0	0	0
ABAT	ENSG00000183044.10	gene	H3K36me3	17991	0	0	0	18896	22547	23909	23408	19023	20856	17695	17026	26407
ABAT	ENSG00000183044.10	gene	H3K4me1	2192	770	4371	658	3573	4803	4816	4488	3570	2501	1079	1242	5303
ABAT	ENSG00000183044.10	gene	H3K4me3	476	460	460	460	476	496	496	496	471	608	608	608	676
ABAT	ENSG00000183044.10	gene	H3K9me3	851	851	851	758	879	1254	1352	1254	861	753	438	481	753
ABAT	ENST00000268251.11	up	H3K4me1	584	584	710	511	584	584	584	607	566	584	587	587	584
ABAT	ENST00000268251.11	up	H3K4me3	445	346	346	346	445	459	459	499	445	492	492	492	552
ABAT	ENST00000425191.5	up	H3K36me3	0	0	0	0	0	0	163	0	0	0	0	0	0
ABAT	ENST00000425191.5	up	H3K4me1	0	0	711	0	0	0	0	0	0	0	0	0	203
ABAT	ENST00000562115.1	up	H3K36me3	0	0	0	0	0	0	267	0	0	0	0	0	0
ABAT	ENST00000562115.1	up	H3K4me1	0	0	816	0	0	0	0	0	0	0	0	0	308
ABAT	ENST00000563992.1	up	H3K4me1	636	636	762	563	636	636	636	659	618	636	639	639	636
ABAT	ENST00000563992.1	up	H3K4me3	466	367	367	367	466	500	500	540	461	533	533	533	593
ABAT	ENST00000564453.1	up	H3K36me3	1290	0	0	0	1290	1601	1601	1601	1290	1291	613	613	1611
ABAT	ENST00000564714.4	up	H3K4me1	615	615	741	542	615	615	615	638	597	615	618	618	615
ABAT	ENST00000564714.4	up	H3K4me3	450	351	351	351	450	484	484	524	445	517	517	517	577
ABAT	ENST00000569156.4	up	H3K36me3	0	0	0	0	0	0	166	0	0	0	0	0	0
ABAT	ENST00000569156.4	up	H3K4me1	0	0	714	0	0	0	0	0	0	0	0	0	206
ABCA1	ENSG00000165029.14	gene	H3K27ac	0	0	0	0	501	501	501	501	750	0	0	0	0
ABCA1	ENSG00000165029.14	gene	H3K27me3	0	0	2030	0	0	0	0	0	0	0	2193	0	0
ABCA1	ENSG00000165029.14	gene	H3K36me3	67146	0	0	0	68060	84029	95760	84029	68060	67146	0	434	84733
ABCA1	ENSG00000165029.14	gene	H3K4me1	8720	6577	9717	6603	12821	13476	18450	11548	19919	7637	2180	2180	18363
ABCA1	ENSG00000165029.14	gene	H3K4me3	1903	1240	1208	1240	1903	1903	1667	1903	1951	1903	1621	1675	1951
ABCA1	ENST00000374733.1	up	H3K27me3	0	571	803	571	0	0	0	0	0	0	0	0	0
ABCA1	ENST00000374733.1	up	H3K4me1	447	414	414	347	454	454	510	553	392	447	268	268	419
ABCA1	ENST00000374733.1	up	H3K4me3	335	124	124	124	335	335	335	335	335	335	63	73	356
ABCA1	ENST00000374736.6	up	H3K27me3	0	571	705	571	0	0	0	0	0	0	0	0	0
ABCA1	ENST00000374736.6	up	H3K4me1	447	323	323	256	454	454	510	462	392	447	177	177	419
ABCA1	ENST00000374736.6	up	H3K4me3	246	35	35	35	246	246	246	246	246	246	0	0	267
ABCA1	ENST00000423487.5	up	H3K27me3	0	571	803	571	0	0	0	0	0	0	0	0	0
ABCA1	ENST00000423487.5	up	H3K4me1	447	414	414	347	454	454	510	553	392	447	268	268	419
ABCA1	ENST00000423487.5	up	H3K4me3	335	124	124	124	335	335	335	335	335	335	63	73	356
ABCA1	ENST00000494467.1	up	H3K36me3	2966	0	0	0	2966	2966	2966	2966	2966	2966	0	0	2966
ABCA10	ENSG00000154263.16	gene	H3K27ac	0	0	0	0	0	0	0	0	562	0	0	0	0
ABCA10	ENSG00000154263.16	gene	H3K36me3	0	0	0	0	0	0	124	0	0	0	0	0	0
ABCA10	ENSG00000154263.16	gene	H3K4me1	5165	6399	6843	11482	5165	0	0	0	9133	2296	811	0	2793
ABCA10	ENSG00000154263.16	gene	H3K9me3	432	432	432	432	432	432	509	695	718	0	0	0	0
ABCA10	ENST00000518929.4	up	H3K4me1	1104	1516	1520	1516	1104	0	0	0	1108	817	279	0	817
ABCA10	ENST00000519732.4	up	H3K27ac	0	0	0	0	0	0	0	0	330	0	0	0	0
ABCA10	ENST00000519732.4	up	H3K4me1	1298	1298	1273	1401	1298	0	0	0	1830	454	0	0	454
ABCA10	ENST00000523419.4	up	H3K4me1	1104	1516	1520	1516	1104	0	0	0	1108	817	279	0	817
ABCA10	ENST00000524273.1	up	H3K4me1	0	0	0	1272	0	0	0	0	0	4	532	0	501
ABCA12	ENSG00000144452.13	gene	H3K9me3	0	541	628	541	0	0	0	0	0	0	0	0	0
ABCA13	ENSG00000179869.13	gene	H3K27ac	0	0	0	0	403	610	514	1314	517	0	0	0	0
ABCA13	ENSG00000179869.13	gene	H3K36me3	0	0	0	0	0	51144	51144	337180	0	0	0	0	0
ABCA13	ENSG00000179869.13	gene	H3K4me1	3976	3976	3561	4375	13690	14940	8899	41449	14109	297	297	0	0
ABCA13	ENSG00000179869.13	gene	H3K4me3	0	0	0	0	240	240	0	1134	262	0	0	0	0
ABCA13	ENSG00000179869.13	gene	H3K9me3	1312	2931	3954	2610	1720	1442	2047	0	2091	1034	0	666	1034
ABCA13	ENST00000411975.4	up	H3K36me3	0	0	0	0	0	0	0	2053	0	0	0	0	0
ABCA13	ENST00000417403.4	up	H3K4me1	0	0	0	0	953	2929	2929	2929	953	0	0	0	0
ABCA13	ENST00000417403.4	up	H3K4me3	0	0	0	0	0	0	0	124	0	0	0	0	0
ABCA13	ENST00000435451.1	up	H3K36me3	0	0	0	0	0	738	738	2996	0	0	0	0	0
ABCA13	ENST00000435803.4	up	H3K4me1	0	0	0	0	953	2929	2929	2929	953	0	0	0	0
ABCA13	ENST00000435803.4	up	H3K4me3	0	0	0	0	0	0	0	126	0	0	0	0	0
ABCA13	ENST00000453246.4	up	H3K36me3	0	0	0	0	0	0	0	2982	0	0	0	0	0
ABCA13	ENST00000484268.1	up	H3K36me3	0	0	0	0	0	1353	1353	2995	0	0	0	0	0
ABCA13	ENST00000544596.4	up	H3K36me3	0	0	0	0	0	0	0	412	0	0	0	0	0
ABCA13	ENST00000611776.3	up	H3K36me3	0	0	0	0	0	0	0	412	0	0	0	0	0
ABCA2	ENSG00000107331.15	gene	H3K27ac	0	0	0	0	0	0	0	0	0	0	650	133	0
ABCA2	ENSG00000107331.15	gene	H3K27me3	0	0	0	0	0	432	432	432	0	0	0	0	0
ABCA2	ENSG00000107331.15	gene	H3K36me3	1015	0	0	0	1015	3541	3312	16023	1015	5494	14531	12837	5494
ABCA2	ENSG00000107331.15	gene	H3K4me1	1804	1804	2126	1208	1804	2129	2197	2600	1573	3103	4135	3376	3103
ABCA2	ENSG00000107331.15	gene	H3K4me3	1087	1060	1043	1060	1087	1087	992	1145	1096	1145	1715	1251	1145
ABCA2	ENST00000265662.8	up	H3K27ac	0	0	0	0	0	0	0	1259	0	0	1661	583	0
ABCA2	ENST00000265662.8	up	H3K36me3	0	0	0	0	0	0	0	1376	0	0	0	0	0
ABCA2	ENST00000265662.8	up	H3K4me1	2953	2953	2953	2798	2953	2953	2953	2953	2953	2953	2953	2498	2953
ABCA2	ENST00000265662.8	up	H3K4me3	2278	653	636	653	2599	2630	2489	2794	2599	2336	2248	2157	2336
ABCA2	ENST00000341511.9	up	H3K27ac	0	0	0	0	0	0	0	1167	0	0	1661	583	0
ABCA2	ENST00000341511.9	up	H3K36me3	0	0	0	0	0	0	0	1278	0	0	0	0	0
ABCA2	ENST00000341511.9	up	H3K4me1	2953	2953	2953	2896	2953	2953	2953	2953	2953	2953	2953	2400	2953
ABCA2	ENST00000341511.9	up	H3K4me3	2359	734	717	734	2590	2621	2480	2785	2590	2417	2329	2238	2417
ABCA2	ENST00000371605.6	up	H3K27ac	0	0	0	0	0	0	0	1259	0	0	1661	583	0
ABCA2	ENST00000371605.6	up	H3K36me3	0	0	0	0	0	0	0	1376	0	0	0	0	0
ABCA2	ENST00000371605.6	up	H3K4me1	2953	2953	2953	2798	2953	2953	2953	2953	2953	2953	2953	2498	2953
ABCA2	ENST00000371605.6	up	H3K4me3	2278	653	636	653	2599	2630	2489	2794	2599	2336	2248	2157	2336
ABCA2	ENST00000398207.7	up	H3K27ac	0	0	0	0	0	0	0	1799	0	0	1406	450	0
ABCA2	ENST00000398207.7	up	H3K36me3	0	0	0	0	0	0	0	1821	0	0	0	0	0
ABCA2	ENST00000398207.7	up	H3K4me1	2964	2964	2964	2226	2964	2964	2964	2964	2964	2964	2964	2964	2964
ABCA2	ENST00000398207.7	up	H3K4me3	1792	184	184	184	2658	2689	2258	2795	2658	1792	1704	1613	1792
ABCA2	ENST00000425423.1	up	H3K27ac	0	0	0	0	0	0	0	1736	0	0	1440	450	0
ABCA2	ENST00000425423.1	up	H3K36me3	0	0	0	0	0	0	0	1821	0	0	0	0	0
ABCA2	ENST00000425423.1	up	H3K4me1	2963	2963	2963	2291	2963	2963	2963	2963	2963	2963	2963	2963	2963
ABCA2	ENST00000425423.1	up	H3K4me3	1857	249	249	249	2661	2692	2323	2798	2661	1857	1769	1678	1857
ABCA2	ENST00000431584.2	up	H3K36me3	594	0	0	0	594	2027	2027	2968	594	1194	2968	2968	1194
ABCA2	ENST00000437791.2	up	H3K36me3	0	0	0	0	0	0	0	2959	0	1901	2959	2959	1901
ABCA2	ENST00000459850.4	up	H3K27ac	0	0	0	0	0	0	0	1839	0	0	1406	450	0
ABCA2	ENST00000459850.4	up	H3K36me3	0	0	0	0	0	0	0	1821	0	0	0	0	0
ABCA2	ENST00000459850.4	up	H3K4me1	2967	2967	2967	2187	2967	2967	2967	2967	2967	2967	2967	2967	2967
ABCA2	ENST00000459850.4	up	H3K4me3	1752	144	144	144	2658	2689	2218	2795	2658	1752	1664	1573	1752
ABCA2	ENST00000463603.4	up	H3K36me3	0	0	0	0	0	137	137	2956	0	1901	2956	2956	1901
ABCA2	ENST00000464157.1	up	H3K36me3	0	0	0	0	0	368	368	2943	0	1025	2943	2943	1025
ABCA2	ENST00000464520.1	up	H3K36me3	0	0	0	0	0	368	368	2941	0	1415	2941	2941	1415
ABCA2	ENST00000464876.4	up	H3K27ac	0	0	0	0	0	0	0	1156	0	0	1661	583	0
ABCA2	ENST00000464876.4	up	H3K36me3	0	0	0	0	0	0	0	1266	0	0	0	0	0
ABCA2	ENST00000464876.4	up	H3K4me1	2953	2953	2953	2908	2953	2953	2953	2953	2953	2953	2953	2388	2953
ABCA2	ENST00000464876.4	up	H3K4me3	2370	745	728	745	2589	2620	2479	2784	2589	2428	2340	2249	2428
ABCA2	ENST00000466707.1	up	H3K36me3	0	0	0	0	0	449	449	2935	0	0	2935	1994	0
ABCA2	ENST00000467624.1	up	H3K36me3	0	0	0	0	0	0	0	1997	0	0	2163	1020	0
ABCA2	ENST00000467624.1	up	H3K4me1	0	0	123	0	0	23	64	23	0	0	0	0	0
ABCA2	ENST00000470535.2	up	H3K36me3	0	0	0	0	0	0	0	622	0	0	1178	538	0
ABCA2	ENST00000470535.2	up	H3K4me1	0	0	322	0	0	205	273	205	0	0	0	0	0
ABCA2	ENST00000476211.4	up	H3K27ac	0	0	0	0	0	0	0	1803	0	0	1406	450	0
ABCA2	ENST00000476211.4	up	H3K36me3	0	0	0	0	0	0	0	1821	0	0	0	0	0
ABCA2	ENST00000476211.4	up	H3K4me1	2965	2965	2965	2223	2965	2965	2965	2965	2965	2965	2965	2965	2965
ABCA2	ENST00000476211.4	up	H3K4me3	1788	180	180	180	2658	2689	2254	2795	2658	1788	1700	1609	1788
ABCA2	ENST00000479446.4	up	H3K36me3	0	0	0	0	0	449	449	2935	0	0	2935	1994	0
ABCA2	ENST00000487109.4	up	H3K27ac	0	0	0	0	0	0	0	1839	0	0	1406	450	0
ABCA2	ENST00000487109.4	up	H3K36me3	0	0	0	0	0	0	0	1821	0	0	0	0	0
ABCA2	ENST00000487109.4	up	H3K4me1	2967	2967	2967	2187	2967	2967	2967	2967	2967	2967	2967	2967	2967
ABCA2	ENST00000487109.4	up	H3K4me3	1752	144	144	144	2658	2689	2218	2795	2658	1752	1664	1573	1752
ABCA2	ENST00000488535.2	up	H3K36me3	0	0	0	0	0	449	449	2935	0	0	2935	1994	0
ABCA2	ENST00000490486.2	up	H3K36me3	0	0	0	0	0	368	368	2947	0	1807	2947	2947	1807
ABCA2	ENST00000492260.4	up	H3K27ac	0	0	0	0	0	0	0	1149	0	0	1661	583	0
ABCA2	ENST00000492260.4	up	H3K36me3	0	0	0	0	0	0	0	1259	0	0	0	0	0
ABCA2	ENST00000492260.4	up	H3K4me1	2953	2953	2953	2915	2953	2953	2953	2953	2953	2953	2953	2381	2953
ABCA2	ENST00000492260.4	up	H3K4me3	2376	751	734	751	2589	2620	2479	2784	2589	2434	2346	2255	2434
ABCA2	ENST00000494046.4	up	H3K27ac	0	0	0	0	0	0	0	1161	0	0	1661	583	0
ABCA2	ENST00000494046.4	up	H3K36me3	0	0	0	0	0	0	0	1272	0	0	0	0	0
ABCA2	ENST00000494046.4	up	H3K4me1	2953	2953	2953	2902	2953	2953	2953	2953	2953	2953	2953	2394	2953
ABCA2	ENST00000494046.4	up	H3K4me3	2364	739	722	739	2589	2620	2479	2784	2589	2422	2334	2243	2422
ABCA2	ENST00000614293.3	up	H3K27ac	0	0	0	0	0	0	0	1844	0	0	1406	450	0
ABCA2	ENST00000614293.3	up	H3K36me3	0	0	0	0	0	0	0	1821	0	0	0	0	0
ABCA2	ENST00000614293.3	up	H3K4me1	2967	2967	2967	2180	2967	2967	2967	2967	2967	2967	2967	2967	2967
ABCA2	ENST00000614293.3	up	H3K4me3	1746	138	138	138	2659	2690	2212	2796	2659	1746	1658	1567	1746
ABCA2	ENST00000625103.1	up	H3K27ac	0	0	0	0	0	0	0	1804	0	0	1406	450	0
ABCA2	ENST00000625103.1	up	H3K36me3	0	0	0	0	0	0	0	1821	0	0	0	0	0
ABCA2	ENST00000625103.1	up	H3K4me1	2965	2965	2965	2222	2965	2965	2965	2965	2965	2965	2965	2965	2965
ABCA2	ENST00000625103.1	up	H3K4me3	1787	179	179	179	2658	2689	2253	2795	2658	1787	1699	1608	1787
ABCA3	ENSG00000167972.12	gene	H3K27me3	1577	1577	2190	0	2160	2789	2921	2858	2160	0	0	0	0
ABCA3	ENSG00000167972.12	gene	H3K36me3	0	0	0	0	0	0	0	0	0	0	3508	2151	0
ABCA3	ENSG00000167972.12	gene	H3K4me1	1220	1210	1210	1210	1227	1227	1227	1227	1294	1220	2699	1197	1220
ABCA3	ENSG00000167972.12	gene	H3K4me3	1022	1022	1022	1022	1022	1007	952	1007	1022	1022	1022	1022	1047
ABCA3	ENST00000301732.8	up	H3K27me3	2573	2573	2573	2533	2943	2943	2943	2943	2943	2251	2251	0	15
ABCA3	ENST00000301732.8	up	H3K4me1	1194	1194	1253	1194	1013	1013	1013	1013	279	1194	911	1194	1194
ABCA3	ENST00000301732.8	up	H3K4me3	203	51	51	51	203	326	326	326	203	362	440	362	362
ABCA3	ENST00000301732.8	up	H3K9me3	202	202	202	202	277	422	422	422	277	0	0	0	0
ABCA3	ENST00000382381.6	up	H3K27me3	2584	2584	2584	2544	2943	2943	2943	2943	2943	2251	2251	0	15
ABCA3	ENST00000382381.6	up	H3K4me1	1183	1183	1242	1183	1002	1002	1002	1002	268	1183	911	1183	1183
ABCA3	ENST00000382381.6	up	H3K4me3	192	40	40	40	192	315	315	315	192	351	429	351	351
ABCA3	ENST00000382381.6	up	H3K9me3	202	202	202	202	277	422	422	422	277	0	0	0	0
ABCA3	ENST00000563623.4	up	H3K27me3	2436	2436	2436	2396	2944	2944	2944	2944	2944	2251	2251	0	15
ABCA3	ENST00000563623.4	up	H3K4me1	1330	1330	1389	1330	1149	1149	1149	1149	415	1330	911	1330	1330
ABCA3	ENST00000563623.4	up	H3K4me3	338	186	186	186	338	461	461	461	338	497	575	497	497
ABCA3	ENST00000563623.4	up	H3K9me3	202	202	202	202	277	422	422	422	277	0	0	0	0
ABCA3	ENST00000566200.1	up	H3K36me3	0	0	0	0	0	0	0	0	0	0	187	0	0
ABCA3	ENST00000567910.1	up	H3K27me3	0	0	0	0	0	0	132	0	0	0	0	0	0
ABCA3	ENST00000569062.1	up	H3K36me3	0	0	0	0	0	0	0	0	0	0	187	0	0
ABCA4	ENSG00000198691.10	gene	H3K27ac	0	0	609	0	0	0	0	0	0	0	1956	0	0
ABCA4	ENSG00000198691.10	gene	H3K27me3	5283	5283	6097	5283	7534	8204	5921	11840	11392	1512	1512	0	408
ABCA4	ENSG00000198691.10	gene	H3K4me1	1951	6482	29453	8178	2440	2061	444	11784	2997	906	15968	3673	599
ABCA4	ENSG00000198691.10	gene	H3K4me3	0	0	0	0	0	0	0	0	156	0	0	0	123
ABCA4	ENST00000460514.1	up	H3K4me1	0	0	2929	0	0	0	0	0	0	0	2519	0	0
ABCA4	ENST00000465352.1	up	H3K27ac	0	0	297	0	0	0	0	0	0	0	0	0	0
ABCA4	ENST00000465352.1	up	H3K4me1	0	806	2520	806	0	0	0	1063	0	0	0	0	0
ABCA4	ENST00000470771.1	up	H3K4me1	0	811	2981	811	0	0	0	0	0	0	1888	992	0
ABCA4	ENST00000472033.1	up	H3K27me3	0	0	0	0	0	0	0	66	0	0	0	0	0
ABCA4	ENST00000484388.1	up	H3K4me1	0	0	0	0	0	0	0	1927	0	0	0	0	0
ABCA4	ENST00000536513.4	up	H3K27me3	0	0	0	0	0	0	0	38	0	0	0	0	0
ABCA5	ENSG00000154265.14	gene	H3K27ac	360	360	360	312	360	378	378	385	0	360	513	481	360
ABCA5	ENSG00000154265.14	gene	H3K36me3	1966	1966	1179	2039	1966	19404	20099	21694	0	1966	13723	15678	1423
ABCA5	ENSG00000154265.14	gene	H3K4me1	908	2008	2008	2009	908	908	836	1076	744	823	439	763	934
ABCA5	ENSG00000154265.14	gene	H3K4me3	945	970	970	1005	868	868	836	963	868	945	905	905	945
ABCA5	ENST00000392676.6	up	H3K27ac	0	0	0	0	0	11	11	11	0	312	367	389	312
ABCA5	ENST00000392676.6	up	H3K27me3	0	0	0	0	0	0	146	0	0	0	0	0	0
ABCA5	ENST00000392676.6	up	H3K4me1	369	386	579	386	357	339	339	422	301	369	511	369	369
ABCA5	ENST00000392676.6	up	H3K4me3	656	625	625	625	656	656	582	658	656	656	639	656	686
ABCA5	ENST00000586601.1	up	H3K36me3	0	0	0	0	0	1151	1151	1220	0	0	1128	1128	0
ABCA5	ENST00000587607.4	up	H3K27ac	2	2	2	0	2	20	20	20	0	314	376	398	314
ABCA5	ENST00000587607.4	up	H3K27me3	0	0	0	0	0	0	135	0	0	0	0	0	0
ABCA5	ENST00000587607.4	up	H3K4me1	369	386	579	386	357	339	339	422	301	369	511	369	369
ABCA5	ENST00000587607.4	up	H3K4me3	666	635	635	635	666	666	592	668	666	666	649	666	696
ABCA5	ENST00000588106.1	up	H3K36me3	1189	1189	402	1189	1189	2663	2663	2905	0	1189	2936	2936	1189
ABCA5	ENST00000588665.4	up	H3K27ac	0	0	0	0	0	0	0	0	0	312	351	377	312
ABCA5	ENST00000588665.4	up	H3K27me3	0	0	0	0	0	0	190	0	0	0	0	0	0
ABCA5	ENST00000588665.4	up	H3K4me1	369	386	579	386	357	339	339	422	301	369	511	369	369
ABCA5	ENST00000588665.4	up	H3K4me3	537	506	506	506	537	537	463	539	537	537	520	537	567
ABCA5	ENST00000589609.1	up	H3K27ac	0	0	0	0	0	4	4	4	0	312	360	382	312
ABCA5	ENST00000589609.1	up	H3K27me3	0	0	0	0	0	0	156	0	0	0	0	0	0
ABCA5	ENST00000589609.1	up	H3K4me1	369	386	579	386	357	339	339	422	301	369	511	369	369
ABCA5	ENST00000589609.1	up	H3K4me3	648	617	617	617	648	648	574	650	648	648	631	648	678
ABCA5	ENST00000589975.4	up	H3K36me3	777	777	777	777	777	1448	1448	1448	0	777	1331	1345	234
ABCA5	ENST00000591234.4	up	H3K36me3	0	0	0	0	0	2741	2741	2741	0	0	2936	2936	0
ABCA5	ENST00000592568.1	up	H3K27ac	0	0	0	0	0	14	14	14	0	312	370	392	312
ABCA5	ENST00000592568.1	up	H3K27me3	0	0	0	0	0	0	142	0	0	0	0	0	0
ABCA5	ENST00000592568.1	up	H3K4me1	369	386	579	386	357	339	339	422	301	369	511	369	369
ABCA5	ENST00000592568.1	up	H3K4me3	660	629	629	629	660	660	586	662	660	660	643	660	690
ABCA5	ENST00000593153.4	up	H3K27ac	0	0	0	0	0	0	0	0	0	312	351	377	312
ABCA5	ENST00000593153.4	up	H3K27me3	0	0	0	0	0	0	190	0	0	0	0	0	0
ABCA5	ENST00000593153.4	up	H3K4me1	369	386	579	386	357	339	339	422	301	369	511	369	369
ABCA5	ENST00000593153.4	up	H3K4me3	590	559	559	559	590	590	516	592	590	590	573	590	620
ABCA6	ENSG00000154262.11	gene	H3K27ac	0	814	814	1375	0	0	0	0	275	0	0	0	0
ABCA6	ENSG00000154262.11	gene	H3K4me1	3901	6624	7329	8320	3901	2058	2058	1689	10799	2162	0	0	5120
ABCA6	ENSG00000154262.11	gene	H3K4me3	225	0	0	0	225	225	0	225	380	225	0	0	340
ABCA6	ENSG00000154262.11	gene	H3K9me3	733	1466	1860	1466	733	672	834	402	639	0	0	0	0
ABCA6	ENST00000284425.5	up	H3K4me1	0	0	0	0	0	0	0	0	2488	0	0	0	0
ABCA6	ENST00000446604.5	up	H3K4me1	744	983	983	983	744	0	0	0	2311	0	0	0	0
ABCA6	ENST00000589803.4	up	H3K4me1	654	654	654	654	654	0	0	0	1124	654	0	0	792
ABCA6	ENST00000590311.4	up	H3K27ac	0	0	0	0	0	0	0	0	230	0	0	0	0
ABCA6	ENST00000590311.4	up	H3K4me1	718	718	718	718	718	0	0	0	2982	718	0	0	2982
ABCA6	ENST00000590645.1	up	H3K4me1	0	0	0	0	0	0	0	0	2474	0	0	0	0
ABCA6	ENST00000592493.1	up	H3K4me1	923	923	923	923	923	0	0	0	2971	923	0	0	2855
ABCA7	ENSG00000064687.11	gene	H3K27ac	147	251	574	251	147	246	246	833	0	236	118	236	311
ABCA7	ENSG00000064687.11	gene	H3K27me3	0	0	1651	0	0	0	0	0	0	0	0	0	0
ABCA7	ENSG00000064687.11	gene	H3K36me3	20460	20572	21404	20555	20384	21038	21048	21475	17693	19719	14948	15566	19719
ABCA7	ENSG00000064687.11	gene	H3K4me1	4142	5202	6454	5033	4478	4764	5257	4887	3735	3962	4127	5374	3962
ABCA7	ENSG00000064687.11	gene	H3K4me3	1394	1390	1390	1390	1376	1376	1329	1450	1376	1394	1274	1376	1394
ABCA7	ENSG00000064687.11	gene	H3K9me3	727	2494	2494	2494	727	727	727	727	6	0	0	0	0
ABCA7	ENST00000263094.9	up	H3K27ac	580	535	535	535	796	796	319	1627	796	550	696	620	482
ABCA7	ENST00000263094.9	up	H3K36me3	715	715	715	715	715	1295	1295	2423	384	715	715	730	715
ABCA7	ENST00000263094.9	up	H3K4me1	2943	2943	2943	2778	2943	2943	2943	2943	2943	2943	2579	2943	2943
ABCA7	ENST00000263094.9	up	H3K4me3	1105	43	43	43	1365	2062	2054	2250	1365	1105	53	297	1256
ABCA7	ENST00000433129.4	up	H3K27ac	250	354	514	354	466	565	565	1653	319	304	359	374	311
ABCA7	ENST00000433129.4	up	H3K36me3	0	0	0	0	0	463	463	1322	0	0	0	0	0
ABCA7	ENST00000433129.4	up	H3K4me1	2953	2953	2953	2262	2953	2953	2953	2953	2953	2953	2953	2953	2953
ABCA7	ENST00000433129.4	up	H3K4me3	1846	1085	1085	1085	2028	2665	2657	2741	2028	1846	1134	1378	1944
ABCA7	ENST00000435683.5	up	H3K27ac	147	251	574	251	147	246	246	833	0	236	118	236	311
ABCA7	ENST00000435683.5	up	H3K36me3	760	872	872	872	684	684	684	904	464	760	418	485	760
ABCA7	ENST00000435683.5	up	H3K4me1	2886	2886	2886	2195	2886	2886	2886	2886	2240	2883	2407	2795	2883
ABCA7	ENST00000435683.5	up	H3K4me3	1753	1432	1432	1432	1773	1773	1718	1874	1773	1753	1326	1672	1767
ABCA7	ENST00000524383.1	up	H3K36me3	934	934	1766	934	934	1468	1468	1685	489	816	0	0	816
ABCA7	ENST00000524383.1	up	H3K4me1	706	589	741	509	1042	1182	1675	1182	1042	626	626	466	626
ABCA7	ENST00000524850.4	up	H3K27ac	580	535	535	535	796	796	319	1627	796	550	696	620	482
ABCA7	ENST00000524850.4	up	H3K36me3	698	698	698	698	698	1278	1278	2406	367	698	698	713	698
ABCA7	ENST00000524850.4	up	H3K4me1	2943	2943	2943	2761	2943	2943	2943	2943	2943	2943	2596	2943	2943
ABCA7	ENST00000524850.4	up	H3K4me3	1118	56	56	56	1378	2075	2067	2263	1378	1118	66	310	1269
ABCA7	ENST00000525073.5	up	H3K27me3	0	0	452	0	0	0	0	0	0	0	0	0	0
ABCA7	ENST00000525073.5	up	H3K36me3	2980	2980	2980	2980	2980	2980	2980	2980	2980	2980	2980	2980	2980
ABCA7	ENST00000525073.5	up	H3K9me3	0	521	521	521	0	0	0	0	0	0	0	0	0
ABCA7	ENST00000525238.2	up	H3K27ac	580	535	535	535	796	796	319	1627	796	550	696	620	482
ABCA7	ENST00000525238.2	up	H3K36me3	700	700	700	700	700	1280	1280	2408	369	700	700	715	700
ABCA7	ENST00000525238.2	up	H3K4me1	2943	2943	2943	2763	2943	2943	2943	2943	2943	2943	2594	2943	2943
ABCA7	ENST00000525238.2	up	H3K4me3	1116	54	54	54	1376	2073	2065	2261	1376	1116	64	308	1267
ABCA7	ENST00000525939.1	up	H3K36me3	2948	2948	2948	2931	2948	2948	2948	2948	2145	2207	870	870	2207
ABCA7	ENST00000526885.4	up	H3K27ac	580	535	535	535	796	796	319	1627	796	550	696	620	482
ABCA7	ENST00000526885.4	up	H3K36me3	715	715	715	715	715	1295	1295	2423	384	715	715	730	715
ABCA7	ENST00000526885.4	up	H3K4me1	2943	2943	2943	2778	2943	2943	2943	2943	2943	2943	2579	2943	2943
ABCA7	ENST00000526885.4	up	H3K4me3	1105	43	43	43	1365	2062	2054	2250	1365	1105	53	297	1256
ABCA7	ENST00000527496.1	up	H3K27ac	250	354	514	354	466	565	565	1620	319	304	359	374	311
ABCA7	ENST00000527496.1	up	H3K36me3	0	0	0	0	0	463	463	1362	0	0	0	0	0
ABCA7	ENST00000527496.1	up	H3K4me1	2953	2953	2953	2262	2953	2953	2953	2953	2953	2953	2953	2953	2953
ABCA7	ENST00000527496.1	up	H3K4me3	1809	1048	1048	1048	1991	2628	2620	2723	1991	1809	1097	1341	1938
ABCA7	ENST00000529442.5	up	H3K27me3	0	0	446	0	0	0	0	0	0	0	0	0	0
ABCA7	ENST00000529442.5	up	H3K36me3	2980	2980	2980	2980	2980	2980	2980	2980	2980	2980	2980	2980	2980
ABCA7	ENST00000529442.5	up	H3K9me3	0	515	515	515	0	0	0	0	0	0	0	0	0
ABCA7	ENST00000530092.2	up	H3K36me3	2929	2929	2929	2929	2929	2929	2929	2929	2015	2929	1841	1565	2929
ABCA7	ENST00000530092.2	up	H3K4me1	0	115	115	115	0	0	0	0	0	0	0	0	0
ABCA7	ENST00000530703.1	up	H3K27ac	580	535	535	535	796	796	319	1627	796	550	696	620	482
ABCA7	ENST00000530703.1	up	H3K36me3	702	702	702	702	702	1282	1282	2410	371	702	702	717	702
ABCA7	ENST00000530703.1	up	H3K4me1	2943	2943	2943	2765	2943	2943	2943	2943	2943	2943	2592	2943	2943
ABCA7	ENST00000530703.1	up	H3K4me3	1114	52	52	52	1374	2071	2063	2259	1374	1114	62	306	1265
ABCA7	ENST00000531467.4	up	H3K27ac	250	354	514	354	466	565	565	1620	319	304	359	374	311
ABCA7	ENST00000531467.4	up	H3K36me3	0	0	0	0	0	463	463	1365	0	0	0	0	0
ABCA7	ENST00000531467.4	up	H3K4me1	2953	2953	2953	2262	2953	2953	2953	2953	2953	2953	2953	2953	2953
ABCA7	ENST00000531467.4	up	H3K4me3	1808	1047	1047	1047	1990	2627	2619	2725	1990	1808	1096	1340	1940
ABCA7	ENST00000531478.4	up	H3K36me3	1538	1538	2260	1538	1538	2072	2072	2116	489	816	0	0	816
ABCA7	ENST00000531478.4	up	H3K4me1	119	80	232	0	455	595	1088	595	455	39	39	0	39
ABCA7	ENST00000532194.2	up	H3K27me3	0	0	557	0	0	0	0	0	0	0	0	0	0
ABCA7	ENST00000532194.2	up	H3K36me3	2981	2981	2981	2981	2981	2981	2981	2981	2981	2981	2981	2981	2981
ABCA7	ENST00000532194.2	up	H3K9me3	0	624	624	624	0	0	0	0	0	0	0	0	0
ABCA7	ENST00000533574.1	up	H3K36me3	2963	2963	2963	2963	2963	2963	2963	2963	2914	2963	2892	2963	2963
ABCA7	ENST00000533574.1	up	H3K4me1	182	182	1189	182	182	328	328	451	0	82	0	0	82
ABCA7	ENST00000611490.3	up	H3K27ac	580	535	535	535	796	796	319	1627	796	550	696	620	482
ABCA7	ENST00000611490.3	up	H3K36me3	717	717	717	717	717	1297	1297	2425	386	717	717	732	717
ABCA7	ENST00000611490.3	up	H3K4me1	2943	2943	2943	2780	2943	2943	2943	2943	2943	2943	2577	2943	2943
ABCA7	ENST00000611490.3	up	H3K4me3	1104	42	42	42	1364	2061	2053	2249	1364	1104	52	296	1255
ABCA7	ENST00000612569.1	up	H3K36me3	2951	2951	2951	2934	2951	2951	2951	2951	2148	2210	951	951	2210
ABCA8	ENSG00000141338.12	gene	H3K4me1	973	2247	2333	3313	973	0	0	0	1353	0	0	0	0
ABCA8	ENSG00000141338.12	gene	H3K9me3	1476	1906	1906	1906	1476	1942	1971	1876	1476	1022	0	0	1022
ABCA8	ENST00000588458.1	up	H3K9me3	1368	1798	1798	1798	1368	1834	1863	1768	1368	914	0	0	914
ABCA8	ENST00000591459.1	up	H3K9me3	476	476	476	476	476	476	476	476	476	476	0	0	476
ABCA9	ENSG00000154258.15	gene	H3K27ac	227	1086	1086	1163	227	0	0	0	227	0	0	0	0
ABCA9	ENSG00000154258.15	gene	H3K4me1	2909	3840	5201	5007	2994	2994	3049	2884	4089	1943	3489	0	0
ABCA9	ENSG00000154258.15	gene	H3K4me3	0	0	0	0	0	0	0	0	151	0	0	0	0
ABCA9	ENSG00000154258.15	gene	H3K9me3	0	4377	4377	4377	0	0	1022	0	0	0	0	0	0
ABCA9	ENST00000340001.7	up	H3K4me1	0	442	442	442	0	0	0	0	968	0	0	0	0
ABCA9	ENST00000453985.5	up	H3K4me1	0	578	578	578	0	0	0	0	833	0	0	0	0
ABCA9	ENST00000461623.1	up	H3K4me1	0	688	688	688	0	0	0	0	718	0	88	0	0
ABCA9	ENST00000461623.1	up	H3K9me3	0	487	487	487	0	0	0	0	0	0	0	0	0
ABCA9	ENST00000495634.4	up	H3K4me1	0	592	592	592	0	0	0	0	817	0	0	0	0
ABCA9	ENST00000585714.1	up	H3K4me1	0	553	553	553	0	0	0	0	858	0	0	0	0
ABCB1	ENSG00000085563.13	gene	H3K27ac	0	0	0	0	0	0	0	0	0	0	1306	855	0
ABCB1	ENSG00000085563.13	gene	H3K27me3	3215	3215	3215	990	6313	6743	6982	6743	6552	409	776	153	216
ABCB1	ENSG00000085563.13	gene	H3K36me3	0	0	0	0	0	0	0	0	0	0	54421	32075	0
ABCB1	ENSG00000085563.13	gene	H3K4me1	3514	3536	6239	2012	3452	3664	3664	3858	3437	4134	10185	7069	4804
ABCB1	ENSG00000085563.13	gene	H3K4me3	1917	1917	1838	2225	1658	1354	1294	1399	1658	2821	3122	2905	2882
ABCB1	ENSG00000085563.13	gene	H3K9me3	0	0	0	0	0	625	1416	625	0	0	0	0	230
ABCB1	ENST00000265724.6	up	H3K4me1	0	0	0	0	0	0	0	0	0	0	475	0	0
ABCB1	ENST00000416177.1	up	H3K4me1	0	0	0	0	0	0	0	0	0	0	429	0	0
ABCB1	ENST00000475929.4	up	H3K36me3	0	0	0	0	0	0	0	0	0	0	2400	1390	0
ABCB1	ENST00000476862.1	up	H3K4me1	0	0	0	0	0	0	0	0	0	0	428	0	0
ABCB1	ENST00000482527.1	up	H3K36me3	0	0	0	0	0	0	0	0	0	0	2815	1455	0
ABCB1	ENST00000483831.1	up	H3K36me3	0	0	0	0	0	0	0	0	0	0	1317	0	0
ABCB1	ENST00000488737.5	up	H3K36me3	0	0	0	0	0	0	0	0	0	0	2581	966	0
ABCB1	ENST00000491360.1	up	H3K36me3	0	0	0	0	0	0	0	0	0	0	2973	2091	0
ABCB1	ENST00000491360.1	up	H3K4me1	0	0	0	0	0	0	0	0	0	0	0	0	670
ABCB1	ENST00000496821.4	up	H3K36me3	0	0	0	0	0	0	0	0	0	0	2967	398	0
ABCB1	ENST00000543898.4	up	H3K4me1	0	0	0	0	0	0	0	0	0	0	400	0	0
ABCB1	ENST00000622132.3	up	H3K27me3	588	588	588	0	1442	1467	1467	1467	1442	0	0	0	0
ABCB1	ENST00000622132.3	up	H3K4me1	16	16	16	0	16	16	16	16	16	203	239	203	203
ABCB1	ENST00000622132.3	up	H3K4me3	0	0	0	0	0	0	0	0	0	63	63	63	63
ABCB10	ENSG00000135776.4	gene	H3K27ac	754	1088	2113	1088	588	512	512	512	588	754	1008	754	754
ABCB10	ENSG00000135776.4	gene	H3K36me3	32746	32889	37949	32889	32746	32746	32568	32746	32025	31594	31560	31560	27675
ABCB10	ENSG00000135776.4	gene	H3K4me1	4884	4784	10879	3186	4985	6784	7408	7180	3107	3010	3010	2957	1282
ABCB10	ENSG00000135776.4	gene	H3K4me3	1026	2332	2663	2332	1026	1016	1016	1016	1026	1026	981	990	1026
ABCB10	ENST00000344517.4	up	H3K27ac	43	43	43	43	168	168	168	208	168	43	195	43	43
ABCB10	ENST00000344517.4	up	H3K4me1	408	998	2141	998	405	404	404	574	405	404	327	363	404
ABCB10	ENST00000344517.4	up	H3K4me3	882	882	882	882	860	815	763	815	860	882	882	882	993
ABCB10	ENST00000486755.1	up	H3K36me3	2953	2953	2953	2953	2953	2953	2953	2953	2953	2953	2953	2953	2875
ABCB10	ENST00000498158.1	up	H3K36me3	2932	2932	2932	2932	2932	2932	2932	2932	2932	2932	2932	2932	1487
ABCB11	ENSG00000073734.8	gene	H3K27me3	0	0	0	0	0	0	11	0	0	0	0	0	0
ABCB11	ENSG00000073734.8	gene	H3K4me1	0	5541	12011	7244	5519	8490	12504	7275	7173	0	0	1574	1068
ABCB11	ENSG00000073734.8	gene	H3K9me3	200	752	752	752	200	200	258	200	0	0	0	0	0
ABCB11	ENST00000263817.6	up	H3K4me1	11	11	11	36	11	89	979	89	0	0	0	0	0
ABCB11	ENST00000478354.1	up	H3K4me1	0	0	0	0	1256	1256	1256	0	1357	0	0	0	0
ABCB4	ENSG00000005471.14	gene	H3K27ac	0	0	161	0	0	0	0	0	0	0	0	0	688
ABCB4	ENSG00000005471.14	gene	H3K27me3	557	549	549	549	557	2813	3229	2813	276	557	2427	998	0
ABCB4	ENSG00000005471.14	gene	H3K36me3	0	0	2070	0	0	0	0	0	0	0	0	0	53741
ABCB4	ENSG00000005471.14	gene	H3K4me1	2474	2837	5280	1966	2474	1249	454	1249	2474	2474	1045	1122	4108
ABCB4	ENSG00000005471.14	gene	H3K4me3	807	807	807	807	807	452	0	452	1204	838	544	544	1583
ABCB4	ENSG00000005471.14	gene	H3K9me3	0	0	0	0	0	0	330	0	0	0	0	0	0
ABCB4	ENST00000265723.7	up	H3K27ac	0	0	4	0	0	0	0	0	0	0	0	0	291
ABCB4	ENST00000265723.7	up	H3K27me3	401	393	393	393	401	1589	1589	1589	276	401	1220	627	0
ABCB4	ENST00000265723.7	up	H3K4me1	452	452	1434	371	452	452	348	452	452	452	390	390	1564
ABCB4	ENST00000265723.7	up	H3K4me3	226	226	226	226	226	216	0	216	308	257	257	257	565
ABCB4	ENST00000358400.6	up	H3K27ac	0	0	38	0	0	0	0	0	0	0	0	0	325
ABCB4	ENST00000358400.6	up	H3K27me3	436	428	428	428	436	1624	1624	1624	276	436	1255	662	0
ABCB4	ENST00000358400.6	up	H3K4me1	487	487	1433	406	487	487	383	487	487	487	425	425	1599
ABCB4	ENST00000358400.6	up	H3K4me3	258	258	258	258	258	248	0	248	340	289	289	289	597
ABCB4	ENST00000359206.6	up	H3K27ac	0	0	81	0	0	0	0	0	0	0	0	0	368
ABCB4	ENST00000359206.6	up	H3K27me3	480	472	472	472	480	1668	1668	1668	276	480	1299	706	0
ABCB4	ENST00000359206.6	up	H3K4me1	530	530	1432	449	530	530	426	530	530	530	468	468	1642
ABCB4	ENST00000359206.6	up	H3K4me3	296	296	296	296	296	286	0	286	378	327	327	327	635
ABCB4	ENST00000359206.6	up	H3K9me3	0	0	0	0	0	0	21	0	0	0	0	0	0
ABCB4	ENST00000440025.1	up	H3K36me3	0	0	783	0	0	0	0	0	0	0	0	0	2984
ABCB4	ENST00000453593.4	up	H3K27ac	0	0	161	0	0	0	0	0	0	0	0	0	553
ABCB4	ENST00000453593.4	up	H3K27me3	557	549	549	549	557	1854	1854	1854	276	557	1485	892	0
ABCB4	ENST00000453593.4	up	H3K4me1	720	720	1428	639	720	720	454	720	720	720	658	658	1832
ABCB4	ENST00000453593.4	up	H3K4me3	480	480	480	480	480	452	0	452	562	511	511	511	819
ABCB4	ENST00000453593.4	up	H3K9me3	0	0	0	0	0	0	211	0	0	0	0	0	0
ABCB4	ENST00000467079.1	up	H3K36me3	0	0	0	0	0	0	0	0	0	0	0	0	1589
ABCB4	ENST00000467079.1	up	H3K4me1	0	363	363	447	0	0	0	0	0	0	0	0	0
ABCB4	ENST00000467983.1	up	H3K36me3	0	0	819	0	0	0	0	0	0	0	0	0	2986
ABCB4	ENST00000469770.1	up	H3K36me3	0	0	114	0	0	0	0	0	0	0	0	0	2988
ABCB4	ENST00000473795.1	up	H3K27ac	0	0	161	0	0	0	0	0	0	0	0	0	546
ABCB4	ENST00000473795.1	up	H3K27me3	557	549	549	549	557	1847	1847	1847	276	557	1478	885	0
ABCB4	ENST00000473795.1	up	H3K4me1	713	713	1428	632	713	713	454	713	713	713	651	651	1825
ABCB4	ENST00000473795.1	up	H3K4me3	474	474	474	474	474	452	0	452	556	505	505	505	813
ABCB4	ENST00000473795.1	up	H3K9me3	0	0	0	0	0	0	204	0	0	0	0	0	0
ABCB5	ENSG00000004846.15	gene	H3K27ac	0	1482	2180	1482	0	0	0	0	0	0	0	0	0
ABCB5	ENSG00000004846.15	gene	H3K27me3	5223	5499	5499	5499	5223	4901	4901	4627	5221	4509	4509	2077	2077
ABCB5	ENSG00000004846.15	gene	H3K4me1	0	14178	16528	24890	0	0	2279	0	0	0	492	0	0
ABCB5	ENST00000258738.9	up	H3K4me1	0	0	0	575	0	0	0	0	0	0	0	0	0
ABCB5	ENST00000406935.4	up	H3K4me1	0	0	0	575	0	0	0	0	0	0	0	0	0
ABCB5	ENST00000441315.1	up	H3K4me1	0	0	0	1365	0	0	0	0	0	0	0	0	0
ABCB5	ENST00000443026.5	up	H3K4me1	0	0	0	575	0	0	0	0	0	0	0	0	0
ABCB5	ENST00000477094.4	up	H3K4me1	0	0	0	575	0	0	0	0	0	0	0	0	0
ABCB6	ENSG00000115657.11	gene	H3K27ac	214	1867	3178	1867	0	0	0	218	0	214	471	393	214
ABCB6	ENSG00000115657.11	gene	H3K36me3	3209	7014	7014	6773	2289	2289	1392	4279	897	3018	0	1077	3018
ABCB6	ENSG00000115657.11	gene	H3K4me1	3996	7924	8948	7924	3970	4637	4637	6727	1836	3094	3094	2681	1641
ABCB6	ENSG00000115657.11	gene	H3K4me3	968	1940	1940	1940	942	942	942	985	926	968	804	900	968
ABCB6	ENST00000265316.6	up	H3K27ac	0	0	294	0	0	0	0	0	0	0	216	0	0
ABCB6	ENST00000265316.6	up	H3K27me3	0	0	0	0	526	767	932	767	526	0	0	0	0
ABCB6	ENST00000265316.6	up	H3K36me3	2220	2409	2502	2409	2220	2220	2152	2483	2220	2008	2008	2008	1990
ABCB6	ENST00000265316.6	up	H3K4me1	1175	2122	2886	2122	1175	1175	1175	2853	888	1014	731	731	1014
ABCB6	ENST00000265316.6	up	H3K4me3	382	327	327	327	382	354	296	354	425	382	291	356	523
ABCB6	ENST00000295750.4	up	H3K27ac	214	559	853	559	0	0	0	218	0	214	430	214	214
ABCB6	ENST00000295750.4	up	H3K27me3	0	0	0	0	526	767	767	767	526	0	0	0	0
ABCB6	ENST00000295750.4	up	H3K36me3	1584	1773	1866	1773	1584	1584	1516	1847	1584	1372	1372	1372	1354
ABCB6	ENST00000295750.4	up	H3K4me1	1805	2752	2890	2752	1805	1805	1805	2890	1518	1644	1361	1361	1644
ABCB6	ENST00000295750.4	up	H3K4me3	998	943	943	943	998	970	912	970	1041	998	907	972	1139
ABCB6	ENST00000417678.4	up	H3K27ac	214	491	785	491	0	0	0	218	0	214	430	214	214
ABCB6	ENST00000417678.4	up	H3K27me3	0	0	0	0	526	767	767	767	526	0	0	0	0
ABCB6	ENST00000417678.4	up	H3K36me3	1656	1845	1938	1845	1656	1656	1588	1919	1656	1444	1444	1444	1426
ABCB6	ENST00000417678.4	up	H3K4me1	1734	2681	2890	2681	1734	1734	1734	2890	1447	1573	1290	1290	1573
ABCB6	ENST00000417678.4	up	H3K4me3	927	872	872	872	927	899	841	899	970	927	836	901	1068
ABCB6	ENST00000443805.1	up	H3K36me3	917	2926	2926	2926	749	749	749	1788	0	917	0	268	917
ABCB6	ENST00000443805.1	up	H3K4me1	525	1857	2881	1857	499	1166	1166	2611	0	525	525	525	344
ABCB6	ENST00000448398.4	up	H3K27ac	214	446	740	446	0	0	0	218	0	214	430	214	214
ABCB6	ENST00000448398.4	up	H3K27me3	0	0	0	0	526	767	767	767	526	0	0	0	0
ABCB6	ENST00000448398.4	up	H3K36me3	1706	1895	1988	1895	1706	1706	1638	1969	1706	1494	1494	1494	1476
ABCB6	ENST00000448398.4	up	H3K4me1	1685	2632	2890	2632	1685	1685	1685	2890	1398	1524	1241	1241	1524
ABCB6	ENST00000448398.4	up	H3K4me3	878	823	823	823	878	850	792	850	921	878	787	852	1019
ABCB6	ENST00000452545.1	up	H3K27ac	214	706	1000	706	0	0	0	218	0	214	430	214	214
ABCB6	ENST00000452545.1	up	H3K27me3	0	0	0	0	526	767	767	767	526	0	0	0	0
ABCB6	ENST00000452545.1	up	H3K36me3	1420	1609	1702	1609	1420	1420	1352	1683	1420	1208	1208	1208	1190
ABCB6	ENST00000452545.1	up	H3K4me1	1967	2898	2898	2898	1967	1967	1967	2898	1680	1806	1523	1523	1806
ABCB6	ENST00000452545.1	up	H3K4me3	1142	1087	1087	1087	1142	1114	1056	1114	1185	1142	1051	1116	1283
ABCB6	ENST00000485773.4	up	H3K36me3	987	2931	2931	2931	819	819	819	1793	0	987	0	338	987
ABCB6	ENST00000485773.4	up	H3K4me1	459	1860	2884	1860	433	1100	1100	2545	0	459	459	459	344
ABCB6	ENST00000487380.4	up	H3K36me3	918	2926	2926	2926	750	750	750	1788	0	918	0	269	918
ABCB6	ENST00000487380.4	up	H3K4me1	525	1858	2882	1858	499	1166	1166	2611	0	525	525	525	344
ABCB6	ENST00000492543.1	up	H3K27ac	0	179	925	179	0	0	0	0	0	0	0	0	0
ABCB6	ENST00000492543.1	up	H3K36me3	2005	2937	2937	2937	1253	1253	1253	1866	0	2005	0	1031	2005
ABCB6	ENST00000492543.1	up	H3K4me1	0	2441	2949	2441	0	431	431	833	0	0	0	0	0
ABCB6	ENST00000492543.1	up	H3K4me3	0	162	162	162	0	0	0	0	0	0	0	0	0
ABCB6	ENST00000492953.4	up	H3K27ac	214	1666	2266	1666	0	0	0	218	0	214	330	214	214
ABCB6	ENST00000492953.4	up	H3K36me3	0	651	651	651	0	0	0	0	0	0	0	0	0
ABCB6	ENST00000492953.4	up	H3K4me1	2524	2896	2896	2896	2524	2524	2524	2896	2131	1622	1622	1622	1592
ABCB6	ENST00000492953.4	up	H3K4me3	1246	2001	2001	2001	1220	1220	1220	1263	1204	1246	1082	1178	1246
ABCB6	ENST00000494639.4	up	H3K27ac	0	684	1959	684	0	0	0	0	0	0	0	0	0
ABCB6	ENST00000494639.4	up	H3K36me3	752	2210	2210	2210	0	0	0	613	0	752	0	120	752
ABCB6	ENST00000494639.4	up	H3K4me1	949	2903	2903	2903	949	949	949	1594	556	47	47	47	17
ABCB6	ENST00000494639.4	up	H3K4me3	0	738	738	738	0	0	0	0	0	0	0	0	0
ABCB6	ENST00000496984.4	up	H3K27ac	0	1185	2359	1185	0	0	0	0	0	0	0	0	0
ABCB6	ENST00000496984.4	up	H3K36me3	250	1482	1482	1482	0	0	0	0	0	250	0	0	250
ABCB6	ENST00000496984.4	up	H3K4me1	1681	2885	2885	2885	1681	1681	1681	2326	1288	779	779	779	749
ABCB6	ENST00000496984.4	up	H3K4me3	434	1406	1406	1406	408	408	408	451	392	434	270	366	434
ABCB6	ENST00000497882.4	up	H3K27ac	194	1589	2592	1589	0	0	0	173	0	194	194	194	194
ABCB6	ENST00000497882.4	up	H3K36me3	179	1044	1044	1044	0	0	0	0	0	179	0	0	179
ABCB6	ENST00000497882.4	up	H3K4me1	2124	2886	2886	2886	2124	2124	2124	2769	1731	1222	1222	1222	1192
ABCB6	ENST00000497882.4	up	H3K4me3	869	1841	1841	1841	843	843	843	886	827	869	705	801	869
ABCB7	ENSG00000131269.14	gene	H3K27ac	569	692	868	692	225	225	225	225	225	569	773	773	569
ABCB7	ENSG00000131269.14	gene	H3K36me3	4792	10052	17070	9721	3473	1839	2310	1398	4502	4895	1103	4962	7366
ABCB7	ENSG00000131269.14	gene	H3K4me1	992	1714	1956	1729	257	257	257	257	257	992	338	766	992
ABCB7	ENSG00000131269.14	gene	H3K4me3	1072	1003	1003	1003	1072	813	775	813	1072	1072	1072	1072	1166
ABCB7	ENST00000253577.6	up	H3K27ac	176	241	241	241	0	0	0	0	0	176	406	486	176
ABCB7	ENST00000253577.6	up	H3K4me3	490	421	421	421	490	279	241	279	508	490	404	426	579
ABCB7	ENST00000339447.7	up	H3K27ac	188	253	253	253	0	0	0	0	0	188	418	498	188
ABCB7	ENST00000339447.7	up	H3K4me3	506	437	437	437	506	295	257	295	524	506	420	442	595
ABCB7	ENST00000373394.6	up	H3K27ac	187	252	252	252	0	0	0	0	0	187	417	497	187
ABCB7	ENST00000373394.6	up	H3K4me3	505	436	436	436	505	294	256	294	523	505	419	441	594
ABCB7	ENST00000469368.1	up	H3K36me3	664	664	1916	493	447	123	123	123	447	664	0	664	1955
ABCB7	ENST00000490858.1	up	H3K36me3	0	439	803	439	0	0	244	0	0	0	0	0	0
ABCB7	ENST00000526404.1	up	H3K27ac	0	0	0	0	0	0	0	0	0	0	26	106	0
ABCB7	ENST00000526404.1	up	H3K4me3	105	105	105	105	105	0	0	0	123	105	19	41	194
ABCB7	ENST00000529949.4	up	H3K27ac	185	250	250	250	0	0	0	0	0	185	415	495	185
ABCB7	ENST00000529949.4	up	H3K4me3	503	434	434	434	503	292	254	292	521	503	417	439	592
ABCB7	ENST00000534524.4	up	H3K27ac	184	249	249	249	0	0	0	0	0	184	414	494	184
ABCB7	ENST00000534524.4	up	H3K4me3	499	430	430	430	499	288	250	288	517	499	413	435	588
ABCB7	ENST00000534570.4	up	H3K36me3	1020	1020	1635	835	604	0	0	0	631	1123	539	1123	2193
ABCB7	ENST00000620875.3	up	H3K27ac	156	221	221	221	0	0	0	0	0	156	370	450	156
ABCB7	ENST00000620875.3	up	H3K4me3	453	384	384	384	453	242	204	242	471	453	367	389	542
ABCB8	ENSG00000197150.11	gene	H3K27ac	0	0	801	0	0	0	0	0	0	215	435	435	215
ABCB8	ENSG00000197150.11	gene	H3K36me3	7111	4340	4878	2258	7352	7391	6962	7391	7352	9485	8974	10452	9485
ABCB8	ENSG00000197150.11	gene	H3K4me1	1886	3612	5587	3549	1886	1325	1325	1220	1790	816	1082	1082	816
ABCB8	ENSG00000197150.11	gene	H3K4me3	595	595	595	595	595	595	588	595	595	614	614	614	745
ABCB8	ENST00000297504.9	up	H3K27ac	187	187	187	187	0	0	0	0	0	264	293	293	264
ABCB8	ENST00000297504.9	up	H3K27me3	0	0	0	0	0	0	0	21	0	0	0	0	0
ABCB8	ENST00000297504.9	up	H3K4me1	569	1196	2561	1196	569	569	523	898	552	569	612	603	569
ABCB8	ENST00000297504.9	up	H3K4me3	535	488	455	488	535	532	527	532	535	535	518	518	603
ABCB8	ENST00000358849.7	up	H3K27ac	187	187	187	187	0	0	0	0	0	264	293	293	264
ABCB8	ENST00000358849.7	up	H3K27me3	0	0	0	0	0	0	0	21	0	0	0	0	0
ABCB8	ENST00000358849.7	up	H3K4me1	569	1196	2588	1196	569	569	523	871	552	569	585	576	569
ABCB8	ENST00000358849.7	up	H3K4me3	514	467	434	467	514	511	506	511	514	514	497	497	582
ABCB8	ENST00000461373.4	up	H3K27ac	187	187	187	187	0	0	0	0	0	264	293	293	264
ABCB8	ENST00000461373.4	up	H3K27me3	0	0	0	0	0	0	0	21	0	0	0	0	0
ABCB8	ENST00000461373.4	up	H3K4me1	569	1196	2588	1196	569	569	523	871	552	569	585	576	569
ABCB8	ENST00000461373.4	up	H3K4me3	514	467	434	467	514	511	506	511	514	514	497	497	582
ABCB8	ENST00000462605.4	up	H3K27ac	187	187	187	187	0	0	0	0	0	264	293	293	264
ABCB8	ENST00000462605.4	up	H3K27me3	0	0	0	0	0	0	0	21	0	0	0	0	0
ABCB8	ENST00000462605.4	up	H3K4me1	569	1196	2561	1196	569	569	523	898	552	569	612	603	569
ABCB8	ENST00000462605.4	up	H3K4me3	535	488	455	488	535	532	527	532	535	535	518	518	603
ABCB8	ENST00000466514.4	up	H3K27ac	187	187	187	187	0	0	0	0	0	264	293	293	264
ABCB8	ENST00000466514.4	up	H3K27me3	0	0	0	0	0	0	0	21	0	0	0	0	0
ABCB8	ENST00000466514.4	up	H3K4me1	569	1196	2561	1196	569	569	523	898	552	569	612	603	569
ABCB8	ENST00000466514.4	up	H3K4me3	535	488	455	488	535	532	527	532	535	535	518	518	603
ABCB8	ENST00000466956.4	up	H3K27ac	187	187	187	187	0	0	0	0	0	264	293	293	264
ABCB8	ENST00000466956.4	up	H3K27me3	0	0	0	0	0	0	0	21	0	0	0	0	0
ABCB8	ENST00000466956.4	up	H3K4me1	569	1196	2561	1196	569	569	523	898	552	569	612	603	569
ABCB8	ENST00000466956.4	up	H3K4me3	535	488	455	488	535	532	527	532	535	535	518	518	603
ABCB8	ENST00000469410.1	up	H3K27ac	187	187	187	187	0	0	0	0	0	396	425	425	396
ABCB8	ENST00000469410.1	up	H3K27me3	0	0	0	0	0	0	0	21	0	0	0	0	0
ABCB8	ENST00000469410.1	up	H3K4me1	569	1196	2354	1196	569	569	523	1104	552	569	818	809	569
ABCB8	ENST00000469410.1	up	H3K4me3	736	689	656	689	736	733	728	733	736	736	719	719	804
ABCB8	ENST00000470645.4	up	H3K27ac	187	187	187	187	0	0	0	0	0	264	293	293	264
ABCB8	ENST00000470645.4	up	H3K27me3	0	0	0	0	0	0	0	21	0	0	0	0	0
ABCB8	ENST00000470645.4	up	H3K4me1	569	1196	2561	1196	569	569	523	898	552	569	612	603	569
ABCB8	ENST00000470645.4	up	H3K4me3	535	488	455	488	535	532	527	532	535	535	518	518	603
ABCB8	ENST00000471796.4	up	H3K27ac	187	187	187	187	0	0	0	0	0	264	293	293	264
ABCB8	ENST00000471796.4	up	H3K27me3	0	0	0	0	0	0	0	21	0	0	0	0	0
ABCB8	ENST00000471796.4	up	H3K4me1	569	1196	2561	1196	569	569	523	898	552	569	612	603	569
ABCB8	ENST00000471796.4	up	H3K4me3	535	488	455	488	535	532	527	532	535	535	518	518	603
ABCB8	ENST00000472698.1	up	H3K27ac	187	187	187	187	0	0	0	0	0	264	293	293	264
ABCB8	ENST00000472698.1	up	H3K27me3	0	0	0	0	0	0	0	21	0	0	0	0	0
ABCB8	ENST00000472698.1	up	H3K4me1	569	1196	2538	1196	569	569	523	921	552	569	635	626	569
ABCB8	ENST00000472698.1	up	H3K4me3	557	510	477	510	557	554	549	554	557	557	540	540	625
ABCB8	ENST00000477092.4	up	H3K27ac	187	187	187	187	0	0	0	0	0	264	293	293	264
ABCB8	ENST00000477092.4	up	H3K27me3	0	0	0	0	0	0	0	21	0	0	0	0	0
ABCB8	ENST00000477092.4	up	H3K4me1	569	1196	2544	1196	569	569	523	915	552	569	629	620	569
ABCB8	ENST00000477092.4	up	H3K4me3	551	504	471	504	551	548	543	548	551	551	534	534	619
ABCB8	ENST00000477719.4	up	H3K27ac	187	187	187	187	0	0	0	0	0	264	293	293	264
ABCB8	ENST00000477719.4	up	H3K27me3	0	0	0	0	0	0	0	21	0	0	0	0	0
ABCB8	ENST00000477719.4	up	H3K4me1	569	1196	2547	1196	569	569	523	912	552	569	626	617	569
ABCB8	ENST00000477719.4	up	H3K4me3	548	501	468	501	548	545	540	545	548	548	531	531	616
ABCB8	ENST00000482309.4	up	H3K27ac	187	187	187	187	0	0	0	0	0	264	293	293	264
ABCB8	ENST00000482309.4	up	H3K27me3	0	0	0	0	0	0	0	21	0	0	0	0	0
ABCB8	ENST00000482309.4	up	H3K4me1	569	1196	2585	1196	569	569	523	874	552	569	588	579	569
ABCB8	ENST00000482309.4	up	H3K4me3	517	470	437	470	517	514	509	514	517	517	500	500	585
ABCB8	ENST00000482899.1	up	H3K36me3	2966	2966	2966	2056	2966	2966	2966	2966	2966	2966	2966	2966	2966
ABCB8	ENST00000482899.1	up	H3K4me1	0	0	296	0	0	0	0	0	0	0	0	0	0
ABCB8	ENST00000488370.1	up	H3K27ac	187	187	187	187	0	0	0	0	0	264	293	293	264
ABCB8	ENST00000488370.1	up	H3K27me3	0	0	0	0	0	0	0	21	0	0	0	0	0
ABCB8	ENST00000488370.1	up	H3K4me1	569	1196	2535	1196	569	569	523	924	552	569	638	629	569
ABCB8	ENST00000488370.1	up	H3K4me3	559	512	479	512	559	556	551	556	559	559	542	542	627
ABCB8	ENST00000488551.4	up	H3K27ac	187	187	187	187	0	0	0	0	0	264	293	293	264
ABCB8	ENST00000488551.4	up	H3K27me3	0	0	0	0	0	0	0	21	0	0	0	0	0
ABCB8	ENST00000488551.4	up	H3K4me1	569	1196	2535	1196	569	569	523	924	552	569	638	629	569
ABCB8	ENST00000488551.4	up	H3K4me3	559	512	479	512	559	556	551	556	559	559	542	542	627
ABCB8	ENST00000488826.1	up	H3K27ac	187	187	187	187	0	0	0	0	0	264	293	293	264
ABCB8	ENST00000488826.1	up	H3K27me3	0	0	0	0	0	0	0	21	0	0	0	0	0
ABCB8	ENST00000488826.1	up	H3K4me1	569	1196	2574	1196	569	569	523	885	552	569	599	590	569
ABCB8	ENST00000488826.1	up	H3K4me3	525	478	445	478	525	522	517	522	525	525	508	508	593
ABCB8	ENST00000489192.4	up	H3K27ac	187	187	187	187	0	0	0	0	0	264	293	293	264
ABCB8	ENST00000489192.4	up	H3K27me3	0	0	0	0	0	0	0	21	0	0	0	0	0
ABCB8	ENST00000489192.4	up	H3K4me1	569	1196	2573	1196	569	569	523	886	552	569	600	591	569
ABCB8	ENST00000489192.4	up	H3K4me3	526	479	446	479	526	523	518	523	526	526	509	509	594
ABCB8	ENST00000491920.1	up	H3K36me3	1987	1987	2042	942	1987	1869	1353	1869	1987	2871	2871	2932	2871
ABCB8	ENST00000493338.1	up	H3K36me3	0	0	483	0	0	0	0	0	0	1521	1521	1521	1521
ABCB8	ENST00000493338.1	up	H3K4me1	0	0	197	0	0	0	0	0	0	0	0	0	0
ABCB8	ENST00000498578.4	up	H3K27ac	187	187	187	187	0	0	0	0	0	264	293	293	264
ABCB8	ENST00000498578.4	up	H3K27me3	0	0	0	0	0	0	0	21	0	0	0	0	0
ABCB8	ENST00000498578.4	up	H3K4me1	569	1196	2549	1196	569	569	523	910	552	569	624	615	569
ABCB8	ENST00000498578.4	up	H3K4me3	546	499	466	499	546	543	538	543	546	546	529	529	614
ABCB8	ENST00000542328.4	up	H3K27ac	187	187	187	187	0	0	0	0	0	264	293	293	264
ABCB8	ENST00000542328.4	up	H3K27me3	0	0	0	0	0	0	0	21	0	0	0	0	0
ABCB8	ENST00000542328.4	up	H3K4me1	569	1196	2589	1196	569	569	523	870	552	569	584	575	569
ABCB8	ENST00000542328.4	up	H3K4me3	514	467	434	467	514	511	506	511	514	514	497	497	582
ABCB9	ENSG00000150967.16	gene	H3K27ac	2463	4453	6542	4515	2316	2113	1699	2839	2299	2418	3863	2671	2366
ABCB9	ENSG00000150967.16	gene	H3K36me3	2020	5315	9667	5315	2020	2135	2040	2848	1695	2020	1087	2105	2020
ABCB9	ENSG00000150967.16	gene	H3K4me1	9958	16332	18280	16486	8763	8195	7764	9474	7431	10144	12493	7721	11950
ABCB9	ENSG00000150967.16	gene	H3K4me3	4041	4003	4003	4003	4041	3954	3808	4062	4041	4200	3965	3963	4224
ABCB9	ENST00000280560.11	up	H3K4me1	361	511	809	511	361	361	361	361	172	89	89	89	0
ABCB9	ENST00000280560.11	up	H3K4me3	0	0	0	0	0	0	0	0	0	18	20	18	18
ABCB9	ENST00000344275.10	up	H3K4me1	393	522	806	522	393	393	393	393	204	121	121	121	7
ABCB9	ENST00000344275.10	up	H3K4me3	4	4	4	4	4	15	15	15	3	39	41	39	39
ABCB9	ENST00000346530.8	up	H3K4me1	348	511	809	511	348	348	348	348	159	76	76	76	0
ABCB9	ENST00000346530.8	up	H3K4me3	0	0	0	0	0	0	0	0	0	10	12	10	10
ABCB9	ENST00000392439.6	up	H3K27ac	637	1114	1322	1114	634	562	168	964	634	592	535	592	592
ABCB9	ENST00000392439.6	up	H3K36me3	1211	1211	1211	1211	1211	1326	1326	1470	886	1211	378	1211	1211
ABCB9	ENST00000392439.6	up	H3K4me1	1855	1747	1747	1599	1855	2369	2365	2532	939	1911	2136	2136	1929
ABCB9	ENST00000392439.6	up	H3K4me3	972	972	972	972	972	904	839	997	972	972	832	832	972
ABCB9	ENST00000426173.5	up	H3K27ac	0	0	911	0	0	0	0	0	0	0	0	0	0
ABCB9	ENST00000426173.5	up	H3K36me3	0	635	1123	635	0	0	0	0	0	0	0	0	0
ABCB9	ENST00000426173.5	up	H3K4me1	0	1360	1626	1360	0	0	0	0	0	0	0	0	0
ABCB9	ENST00000442028.5	up	H3K27ac	637	1114	1322	1114	634	562	168	964	634	592	535	592	592
ABCB9	ENST00000442028.5	up	H3K36me3	1211	1211	1211	1211	1211	1326	1326	1470	886	1211	378	1211	1211
ABCB9	ENST00000442028.5	up	H3K4me1	1855	1747	1747	1599	1855	2369	2365	2532	939	1911	2136	2136	1929
ABCB9	ENST00000442028.5	up	H3K4me3	972	972	972	972	972	904	839	997	972	972	832	832	972
ABCB9	ENST00000442833.5	up	H3K4me1	393	522	806	522	393	393	393	393	204	121	121	121	7
ABCB9	ENST00000442833.5	up	H3K4me3	4	4	4	4	4	15	15	15	3	39	41	39	39
ABCB9	ENST00000536976.4	up	H3K36me3	0	0	891	0	0	0	0	0	0	0	0	0	0
ABCB9	ENST00000536976.4	up	H3K4me1	310	310	310	310	92	0	0	0	595	253	218	0	651
ABCB9	ENST00000537276.4	up	H3K4me1	451	580	806	580	451	451	451	451	262	179	179	179	65
ABCB9	ENST00000537276.4	up	H3K4me3	52	52	52	52	52	63	63	63	51	87	89	87	87
ABCB9	ENST00000538895.4	up	H3K27ac	0	0	916	0	0	0	0	0	0	0	0	0	0
ABCB9	ENST00000538895.4	up	H3K36me3	0	172	660	172	0	0	0	0	0	0	0	0	0
ABCB9	ENST00000538895.4	up	H3K4me1	0	1829	2095	1829	0	0	0	0	0	0	0	0	0
ABCB9	ENST00000540285.4	up	H3K4me1	357	511	809	511	357	357	357	357	168	85	85	85	0
ABCB9	ENST00000540285.4	up	H3K4me3	0	0	0	0	0	0	0	0	0	16	18	16	16
ABCB9	ENST00000540971.4	up	H3K27ac	0	0	165	0	0	0	0	0	0	0	0	0	0
ABCB9	ENST00000540971.4	up	H3K36me3	0	329	1908	329	0	0	0	0	0	0	0	0	0
ABCB9	ENST00000540971.4	up	H3K4me1	258	258	258	258	92	0	0	0	595	201	166	0	354
ABCB9	ENST00000541424.1	up	H3K36me3	0	0	389	0	0	0	0	0	0	0	0	0	0
ABCB9	ENST00000541983.1	up	H3K27ac	0	853	853	915	0	0	0	0	0	0	0	0	0
ABCB9	ENST00000541983.1	up	H3K4me1	1383	2370	2370	2370	1383	906	509	906	1383	1383	1879	813	1003
ABCB9	ENST00000542448.4	up	H3K27ac	0	1116	1320	1178	0	0	0	0	0	0	0	0	0
ABCB9	ENST00000542448.4	up	H3K36me3	0	122	281	122	0	0	0	0	0	0	0	0	0
ABCB9	ENST00000542448.4	up	H3K4me1	1799	2004	2032	2004	1799	1223	826	1223	1799	1799	1841	1221	1285
ABCB9	ENST00000542678.4	up	H3K27ac	0	0	58	0	0	0	0	0	7	0	575	0	0
ABCB9	ENST00000542678.4	up	H3K36me3	2170	2170	2170	2614	1564	1568	1361	1848	784	2126	1407	2088	2570
ABCB9	ENST00000542678.4	up	H3K4me1	2969	2969	2969	2969	2969	2969	2969	2969	2969	2969	2969	2969	2969
ABCB9	ENST00000542678.4	up	H3K4me3	201	201	201	201	201	140	140	100	210	201	190	201	400
ABCB9	ENST00000543935.1	up	H3K27ac	1029	1548	1756	1548	1020	948	537	1399	986	984	931	1003	981
ABCB9	ENST00000543935.1	up	H3K36me3	694	694	694	694	694	809	809	953	369	694	378	694	694
ABCB9	ENST00000543935.1	up	H3K4me1	1855	1747	1747	1599	1855	1860	1856	2023	939	1911	1916	1916	1929
ABCB9	ENST00000543935.1	up	H3K4me3	1461	1439	1439	1439	1461	1393	1323	1486	1461	1461	1321	1321	1461
ABCB9	ENST00000545373.1	up	H3K27ac	0	825	825	887	0	0	0	0	0	0	0	0	0
ABCB9	ENST00000545373.1	up	H3K4me1	1353	2340	2340	2340	1353	876	479	876	1353	1353	1879	783	973
ABCB9	ENST00000546077.1	up	H3K27ac	0	0	165	0	0	0	0	0	0	0	0	0	0
ABCB9	ENST00000546077.1	up	H3K36me3	0	329	1583	329	0	0	0	0	0	0	0	0	0
ABCB9	ENST00000546077.1	up	H3K4me1	0	15	43	15	0	0	0	0	213	0	0	0	0
ABCB9	ENST00000546289.4	up	H3K27ac	0	828	828	890	0	0	0	0	0	0	0	0	0
ABCB9	ENST00000546289.4	up	H3K4me1	1356	2343	2343	2343	1356	879	482	879	1356	1356	1879	786	976
ABCB9	ENST00000622723.1	up	H3K27ac	1167	1595	1732	1595	1020	948	537	1498	986	1122	1324	1375	1119
ABCB9	ENST00000622723.1	up	H3K4me1	929	862	1408	779	929	961	957	1154	908	985	970	980	1034
ABCB9	ENST00000622723.1	up	H3K4me3	2027	1989	1989	1989	2027	1929	1817	1929	2028	2027	1790	1790	2027
ABCC1	ENSG00000103222.17	gene	H3K27ac	1229	5968	6518	13128	1075	1200	909	1613	1075	582	981	2241	1217
ABCC1	ENSG00000103222.17	gene	H3K27me3	0	0	554	0	0	0	0	0	0	0	0	0	0
ABCC1	ENSG00000103222.17	gene	H3K36me3	127547	126125	123508	128762	125886	125631	125439	125981	125939	123401	75977	117475	125832
ABCC1	ENSG00000103222.17	gene	H3K4me1	29654	66531	74302	87247	27772	32639	62939	33439	13113	14352	9438	10728	15921
ABCC1	ENSG00000103222.17	gene	H3K4me3	1280	1596	1562	1706	1280	1325	1345	1465	1280	1280	965	1240	1452
ABCC1	ENSG00000103222.17	gene	H3K9me3	4756	10349	10536	10349	4111	4645	3913	5180	4220	4405	445	933	4421
ABCC1	ENST00000399408.5	up	H3K27ac	212	212	212	212	178	0	0	0	178	253	253	253	253
ABCC1	ENST00000399408.5	up	H3K4me1	450	450	579	450	450	495	508	848	449	368	147	241	400
ABCC1	ENST00000399408.5	up	H3K4me3	653	505	495	505	653	653	548	653	676	653	653	653	727
ABCC1	ENST00000399410.6	up	H3K27ac	212	212	212	212	178	0	0	0	178	253	253	253	253
ABCC1	ENST00000399410.6	up	H3K4me1	450	450	579	450	450	495	508	848	449	368	147	241	400
ABCC1	ENST00000399410.6	up	H3K4me3	653	505	495	505	653	653	548	653	676	653	653	653	727
ABCC1	ENST00000572053.4	up	H3K27ac	0	0	0	254	0	0	0	0	0	0	0	0	0
ABCC1	ENST00000572053.4	up	H3K36me3	1765	1765	1804	1765	1765	2913	2913	2913	1629	1348	612	1797	1024
ABCC1	ENST00000572053.4	up	H3K4me1	927	1585	1532	2898	613	304	304	0	613	927	0	0	997
ABCC1	ENST00000572882.2	up	H3K27ac	0	0	0	0	0	0	0	0	0	0	0	0	635
ABCC1	ENST00000572882.2	up	H3K36me3	943	943	943	1366	943	868	868	868	1095	281	250	937	281
ABCC1	ENST00000572882.2	up	H3K4me1	1451	1451	1808	931	1451	1451	2856	1451	507	1451	1451	893	2683
ABCC1	ENST00000572882.2	up	H3K4me3	0	0	0	0	0	0	0	0	0	0	0	0	172
ABCC1	ENST00000574224.1	up	H3K27ac	0	67	149	67	0	0	0	0	0	0	0	0	0
ABCC1	ENST00000574224.1	up	H3K36me3	2962	2962	2962	2962	2962	2962	2962	2962	2962	2962	0	2962	2962
ABCC1	ENST00000574761.1	up	H3K36me3	2959	2959	2959	2959	2959	2959	2959	2959	2959	2959	1696	2959	2959
ABCC1	ENST00000574761.1	up	H3K4me1	0	0	0	2989	0	0	0	0	0	0	0	0	0
ABCC1	ENST00000575422.4	up	H3K27ac	364	364	0	2001	364	538	247	682	364	0	0	0	0
ABCC1	ENST00000575422.4	up	H3K36me3	843	1130	1150	1130	884	884	1186	769	884	843	260	2402	843
ABCC1	ENST00000575422.4	up	H3K4me1	2267	2718	2718	2891	2267	2267	2267	2267	2126	1791	1254	0	1791
ABCC1	ENST00000575422.4	up	H3K4me3	0	0	0	0	0	147	147	474	0	0	0	0	0
ABCC1	ENST00000576557.1	up	H3K36me3	2948	2948	2948	2948	2948	2948	2948	2948	2948	2948	128	2948	2948
ABCC1	ENST00000576557.1	up	H3K4me1	0	0	0	2215	0	0	0	0	0	0	0	0	0
ABCC10	ENSG00000124574.13	gene	H3K27ac	531	486	486	486	531	363	352	400	565	531	574	576	531
ABCC10	ENSG00000124574.13	gene	H3K36me3	19047	12573	11751	12573	19412	19412	19412	19412	19510	19047	19359	19359	19047
ABCC10	ENSG00000124574.13	gene	H3K4me1	1495	1495	2218	1328	1495	1714	1714	2435	970	1451	1456	1904	1451
ABCC10	ENSG00000124574.13	gene	H3K4me3	1078	1044	1044	1044	1078	1078	1042	1078	1095	1116	1116	1116	1229
ABCC10	ENST00000244533.6	up	H3K36me3	528	0	0	0	893	893	893	893	991	528	840	840	528
ABCC10	ENST00000244533.6	up	H3K4me1	931	931	910	939	931	1127	1127	1127	546	931	912	1404	931
ABCC10	ENST00000372512.2	up	H3K36me3	2987	2987	2987	2987	2987	2987	2987	2987	2987	2987	2987	2987	2987
ABCC10	ENST00000372515.7	up	H3K27ac	0	0	0	0	0	0	0	0	0	155	221	221	155
ABCC10	ENST00000372515.7	up	H3K4me1	329	329	329	321	329	359	359	420	299	327	376	242	327
ABCC10	ENST00000372515.7	up	H3K4me3	211	8	8	8	211	211	211	211	245	233	233	233	291
ABCC10	ENST00000372530.7	up	H3K27ac	0	0	0	0	0	0	0	0	0	155	221	221	155
ABCC10	ENST00000372530.7	up	H3K4me1	373	373	497	365	373	426	426	588	299	327	376	242	327
ABCC10	ENST00000372530.7	up	H3K4me3	384	181	181	181	384	384	384	384	418	406	406	406	464
ABCC10	ENST00000437104.3	up	H3K36me3	2992	2992	2879	2992	2992	2992	2992	2992	2992	2992	2992	2992	2992
ABCC10	ENST00000443426.2	up	H3K27ac	168	168	168	168	168	0	0	0	202	323	417	419	323
ABCC10	ENST00000443426.2	up	H3K4me1	373	373	799	365	373	426	426	890	299	327	376	242	327
ABCC10	ENST00000443426.2	up	H3K4me3	671	468	468	468	671	671	671	671	705	693	693	693	751
ABCC10	ENST00000463024.1	up	H3K36me3	2976	546	405	546	2976	2976	2976	2976	2976	2976	2976	2976	2976
ABCC10	ENST00000469856.1	up	H3K36me3	2964	628	628	628	2964	2964	2964	2964	2964	2964	2964	2964	2964
ABCC10	ENST00000502549.1	up	H3K27ac	0	0	0	0	0	0	0	0	0	155	221	221	155
ABCC10	ENST00000502549.1	up	H3K4me1	373	373	491	365	373	426	426	582	299	327	376	242	327
ABCC10	ENST00000502549.1	up	H3K4me3	380	177	177	177	380	380	380	380	414	402	402	402	460
ABCC10	ENST00000505344.1	up	H3K36me3	2984	2984	2507	2984	2984	2984	2984	2984	2984	2984	2984	2984	2984
ABCC11	ENSG00000121270.14	gene	H3K27ac	796	862	856	862	785	1011	964	1340	788	796	1004	1004	796
ABCC11	ENSG00000121270.14	gene	H3K4me1	1771	1599	1599	1599	5235	10118	10709	10967	5033	2477	2617	2757	2477
ABCC11	ENSG00000121270.14	gene	H3K4me3	1231	1231	1231	1231	1122	1046	864	1046	1122	1273	1237	1230	1299
ABCC11	ENST00000356608.5	up	H3K4me1	0	0	0	0	0	0	0	0	0	0	53	492	0
ABCC11	ENST00000565329.1	up	H3K27ac	0	0	0	0	0	257	257	586	0	0	0	0	0
ABCC11	ENST00000565329.1	up	H3K4me1	0	0	0	0	2320	2640	2640	2815	2320	0	0	0	0
ABCC11	ENST00000567385.4	up	H3K27ac	527	595	595	595	477	446	446	446	477	527	527	527	527
ABCC11	ENST00000567385.4	up	H3K4me1	1556	1283	1283	1283	1556	1896	1766	1896	1556	2262	2429	2560	2262
ABCC11	ENST00000567385.4	up	H3K4me3	690	690	690	690	608	548	366	548	608	690	647	647	716
ABCC11	ENST00000569991.1	up	H3K4me1	0	0	0	0	0	0	0	0	0	0	0	330	0
ABCC12	ENSG00000140798.14	gene	H3K27me3	149	835	835	835	149	0	1415	0	149	0	0	0	0
ABCC12	ENSG00000140798.14	gene	H3K9me3	0	0	0	0	196	196	540	0	334	0	0	0	0
ABCC12	ENST00000311303.6	up	H3K27me3	149	435	435	435	149	0	0	0	149	0	0	0	0
ABCC12	ENST00000311303.6	up	H3K9me3	0	0	0	0	196	196	540	0	334	0	0	0	0
ABCC12	ENST00000497206.5	up	H3K27me3	21	112	112	112	21	0	0	0	21	0	0	0	0
ABCC12	ENST00000497206.5	up	H3K9me3	0	0	0	0	13	13	357	0	13	0	0	0	0
ABCC12	ENST00000527640.1	up	H3K27me3	0	0	0	0	0	0	1058	0	0	0	360	0	0
ABCC12	ENST00000527640.1	up	H3K4me1	0	0	0	0	0	0	0	0	0	0	0	0	147
ABCC12	ENST00000528693.4	up	H3K27me3	0	0	0	0	0	0	1058	0	0	0	360	0	0
ABCC12	ENST00000528693.4	up	H3K4me1	0	0	0	0	0	0	0	0	0	0	0	0	147
ABCC12	ENST00000529084.4	up	H3K27me3	0	0	0	0	0	0	1034	0	0	0	360	0	0
ABCC12	ENST00000529084.4	up	H3K4me1	0	0	0	0	0	0	0	0	0	0	0	0	147
ABCC12	ENST00000529504.4	up	H3K27me3	21	112	112	112	21	0	0	0	21	0	0	0	0
ABCC12	ENST00000529504.4	up	H3K9me3	0	0	0	0	13	13	357	0	13	0	0	0	0
ABCC12	ENST00000532494.4	up	H3K27me3	21	112	112	112	21	0	0	0	21	0	0	0	0
ABCC12	ENST00000532494.4	up	H3K9me3	0	0	0	0	13	13	357	0	13	0	0	0	0
ABCC12	ENST00000533639.4	up	H3K27me3	0	0	0	0	0	0	1058	0	0	0	360	0	0
ABCC12	ENST00000533639.4	up	H3K4me1	0	0	0	0	0	0	0	0	0	0	0	0	147
ABCC12	ENST00000534418.4	up	H3K27me3	149	322	322	322	149	0	0	0	149	0	0	0	0
ABCC12	ENST00000534418.4	up	H3K9me3	0	0	0	0	196	196	540	0	225	0	0	0	0
ABCC2	ENSG00000023839.9	gene	H3K4me1	712	759	759	1585	732	3737	3717	7699	712	615	396	396	615
ABCC2	ENSG00000023839.9	gene	H3K4me3	203	0	0	0	226	226	226	300	226	203	0	33	260
ABCC2	ENST00000370434.1	up	H3K4me1	0	0	0	0	226	226	14	1918	226	0	0	0	0
ABCC2	ENST00000370449.7	up	H3K4me1	4	4	0	4	251	251	39	1920	251	0	0	0	0
ABCC3	ENSG00000108846.14	gene	H3K27ac	181	804	871	1201	181	181	0	500	181	0	0	0	0
ABCC3	ENSG00000108846.14	gene	H3K27me3	2989	2989	4316	2989	2989	3412	3821	3921	2219	2266	2266	2266	2266
ABCC3	ENSG00000108846.14	gene	H3K36me3	457	1031	841	24352	344	330	0	330	344	457	559	457	457
ABCC3	ENSG00000108846.14	gene	H3K4me1	6085	9619	9619	25755	6085	4524	1772	4536	6854	591	0	0	591
ABCC3	ENSG00000108846.14	gene	H3K4me3	50	50	0	498	50	0	0	0	738	50	0	0	50
ABCC3	ENSG00000108846.14	gene	H3K9me3	0	0	0	0	0	477	1328	477	0	0	0	0	0
ABCC3	ENST00000285238.11	up	H3K27me3	2933	2933	2933	2073	2933	2933	2933	2933	1029	2933	2933	2933	1792
ABCC3	ENST00000285238.11	up	H3K4me1	688	688	688	1921	688	296	218	296	689	274	0	0	274
ABCC3	ENST00000285238.11	up	H3K4me3	0	0	0	127	0	0	0	0	319	0	0	0	0
ABCC3	ENST00000285238.11	up	H3K9me3	0	0	0	0	0	0	15	0	0	0	0	0	0
ABCC3	ENST00000427699.4	up	H3K27me3	2933	2933	2933	2073	2933	2933	2933	2933	1029	2933	2933	2933	1792
ABCC3	ENST00000427699.4	up	H3K4me1	688	688	688	1921	688	296	218	296	689	274	0	0	274
ABCC3	ENST00000427699.4	up	H3K4me3	0	0	0	127	0	0	0	0	319	0	0	0	0
ABCC3	ENST00000427699.4	up	H3K9me3	0	0	0	0	0	0	15	0	0	0	0	0	0
ABCC3	ENST00000502426.4	up	H3K27me3	2932	2932	2932	2072	2932	2932	2932	2932	1028	2932	2932	2932	1791
ABCC3	ENST00000502426.4	up	H3K4me1	730	730	730	1922	730	338	260	338	731	316	0	0	316
ABCC3	ENST00000502426.4	up	H3K4me3	0	0	0	168	0	0	0	0	360	0	0	0	0
ABCC3	ENST00000502426.4	up	H3K9me3	0	0	0	0	0	0	15	0	0	0	0	0	0
ABCC3	ENST00000503304.1	up	H3K36me3	0	0	0	1022	0	0	0	0	0	0	0	0	0
ABCC3	ENST00000503304.1	up	H3K4me1	0	20	20	2961	0	0	0	0	28	0	0	0	0
ABCC3	ENST00000503337.1	up	H3K36me3	0	0	0	3000	0	0	0	0	0	0	0	0	0
ABCC3	ENST00000503337.1	up	H3K4me1	0	0	0	436	0	0	0	0	0	0	0	0	0
ABCC3	ENST00000504586.1	up	H3K36me3	0	0	0	2998	0	0	0	0	0	0	0	0	0
ABCC3	ENST00000505699.4	up	H3K27me3	2932	2932	2932	2072	2932	2932	2932	2932	1028	2932	2932	2932	1791
ABCC3	ENST00000505699.4	up	H3K4me1	730	730	730	1922	730	338	260	338	731	316	0	0	316
ABCC3	ENST00000505699.4	up	H3K4me3	0	0	0	168	0	0	0	0	360	0	0	0	0
ABCC3	ENST00000505699.4	up	H3K9me3	0	0	0	0	0	0	15	0	0	0	0	0	0
ABCC3	ENST00000506464.4	up	H3K36me3	0	0	0	2996	0	0	0	0	0	0	0	0	0
ABCC3	ENST00000506464.4	up	H3K4me1	0	0	0	767	0	0	0	0	0	0	0	0	0
ABCC3	ENST00000508929.1	up	H3K36me3	0	0	0	2999	0	0	0	0	0	0	0	0	0
ABCC3	ENST00000510633.4	up	H3K36me3	0	0	0	2996	0	0	0	0	0	0	0	0	0
ABCC3	ENST00000510633.4	up	H3K4me1	0	0	0	820	0	0	0	0	0	0	0	0	0
ABCC3	ENST00000510891.1	up	H3K36me3	0	0	0	2996	0	0	0	0	0	0	0	0	0
ABCC3	ENST00000513511.4	up	H3K27me3	2931	2931	2931	2057	2931	2931	2931	2931	1027	2931	2931	2931	1790
ABCC3	ENST00000513511.4	up	H3K4me1	648	648	648	1920	648	256	178	256	649	234	0	0	234
ABCC3	ENST00000513511.4	up	H3K4me3	0	0	0	87	0	0	0	0	279	0	0	0	0
ABCC3	ENST00000513511.4	up	H3K9me3	0	0	0	0	0	0	15	0	0	0	0	0	0
ABCC3	ENST00000513589.1	up	H3K27ac	181	504	504	532	181	181	0	500	181	0	0	0	0
ABCC3	ENST00000513589.1	up	H3K4me1	2129	2503	2503	2941	2129	2129	1136	2141	2129	0	0	0	0
ABCC3	ENST00000513745.1	up	H3K36me3	0	0	0	2996	0	0	0	0	0	0	0	0	0
ABCC3	ENST00000513745.1	up	H3K4me1	0	0	0	337	0	0	0	0	0	0	0	0	0
ABCC3	ENST00000515070.1	up	H3K27ac	181	789	856	789	181	181	0	431	181	0	0	0	0
ABCC3	ENST00000515070.1	up	H3K4me1	1880	2961	2961	2961	1880	1880	807	1880	1880	0	0	0	0
ABCC3	ENST00000515585.1	up	H3K36me3	0	0	0	807	0	0	0	0	0	0	0	0	0
ABCC3	ENST00000515585.1	up	H3K4me1	0	0	0	409	0	0	0	0	0	0	0	0	0
ABCC3	ENST00000515707.1	up	H3K27me3	2931	2931	2931	2020	2931	2931	2931	2931	1027	2931	2931	2931	1790
ABCC3	ENST00000515707.1	up	H3K4me1	613	613	613	1920	613	221	143	221	614	199	0	0	199
ABCC3	ENST00000515707.1	up	H3K4me3	0	0	0	52	0	0	0	0	244	0	0	0	0
ABCC3	ENST00000515707.1	up	H3K9me3	0	0	0	0	0	0	15	0	0	0	0	0	0
ABCC3	ENST00000571855.1	up	H3K27ac	181	804	871	832	181	181	0	500	181	0	0	0	0
ABCC3	ENST00000571855.1	up	H3K4me1	2457	2961	2961	2961	2457	2457	1189	2457	2457	0	0	0	0
ABCC4	ENSG00000125257.12	gene	H3K27ac	0	13410	14510	17676	0	0	0	456	0	0	0	399	0
ABCC4	ENSG00000125257.12	gene	H3K27me3	0	0	0	0	0	0	0	1232	0	0	0	0	0
ABCC4	ENSG00000125257.12	gene	H3K36me3	84	256121	256361	257379	84	84	620	0	84	0	274	10088	0
ABCC4	ENSG00000125257.12	gene	H3K4me1	9876	112387	114215	151739	9574	7288	14139	5083	10119	4468	2155	2238	4178
ABCC4	ENSG00000125257.12	gene	H3K4me3	857	1591	1591	3071	857	674	674	674	982	799	783	783	799
ABCC4	ENSG00000125257.12	gene	H3K9me3	0	422	2430	422	0	0	0	0	0	0	0	0	0
ABCC4	ENST00000376887.7	up	H3K27ac	0	508	508	508	0	0	0	0	0	0	0	0	0
ABCC4	ENST00000376887.7	up	H3K27me3	0	0	0	0	44	498	498	1946	44	0	0	0	0
ABCC4	ENST00000376887.7	up	H3K4me1	772	2392	2392	2347	772	772	772	772	772	772	760	852	772
ABCC4	ENST00000376887.7	up	H3K4me3	633	633	633	633	633	630	630	534	633	646	646	646	673
ABCC4	ENST00000467685.1	up	H3K36me3	0	2979	2979	2979	0	0	0	0	0	0	0	0	0
ABCC4	ENST00000471041.1	up	H3K36me3	0	2990	2990	2990	0	0	0	0	0	0	0	0	0
ABCC4	ENST00000474158.1	up	H3K36me3	0	2966	2966	2966	0	0	0	0	0	0	0	0	0
ABCC4	ENST00000484109.1	up	H3K36me3	0	2981	2981	2981	0	0	0	0	0	0	0	0	0
ABCC4	ENST00000536256.2	up	H3K27ac	0	506	506	506	0	0	0	0	0	0	0	0	0
ABCC4	ENST00000536256.2	up	H3K27me3	0	0	0	0	44	498	498	1942	44	0	0	0	0
ABCC4	ENST00000536256.2	up	H3K4me1	768	2396	2396	2351	768	768	768	768	768	768	756	848	768
ABCC4	ENST00000536256.2	up	H3K4me3	629	629	629	629	629	626	626	530	629	642	642	642	669
ABCC4	ENST00000629385.1	up	H3K27ac	0	496	496	496	0	0	0	0	0	0	0	0	0
ABCC4	ENST00000629385.1	up	H3K27me3	0	0	0	0	44	498	498	1929	44	0	0	0	0
ABCC4	ENST00000629385.1	up	H3K4me1	755	2409	2409	2364	755	755	755	755	755	755	743	835	755
ABCC4	ENST00000629385.1	up	H3K4me3	617	617	617	617	617	614	614	518	617	630	630	630	657
ABCC5	ENSG00000114770.15	gene	H3K27ac	313	315	475	315	272	292	292	332	0	310	184	310	310
ABCC5	ENSG00000114770.15	gene	H3K36me3	60651	69593	91569	68135	60651	61425	61058	63487	46605	53334	52663	54441	32143
ABCC5	ENSG00000114770.15	gene	H3K4me1	4193	8478	14681	10600	4193	4085	4327	4112	4185	3130	615	578	3649
ABCC5	ENSG00000114770.15	gene	H3K4me3	856	1609	1811	1609	849	836	796	836	1046	856	755	755	856
ABCC5	ENSG00000114770.15	gene	H3K9me3	0	0	0	0	0	0	0	2984	0	0	0	0	0
ABCC5	ENST00000265586.9	up	H3K27ac	293	295	319	295	286	373	373	413	0	10	0	10	10
ABCC5	ENST00000265586.9	up	H3K4me1	962	685	2314	636	962	2869	2869	2869	745	477	477	477	477
ABCC5	ENST00000265586.9	up	H3K4me3	542	527	527	527	542	542	542	542	561	542	539	542	550
ABCC5	ENST00000334444.9	up	H3K27ac	280	280	304	280	280	353	353	353	0	0	0	0	0
ABCC5	ENST00000334444.9	up	H3K4me1	1038	761	2390	636	1038	2869	2869	2869	821	477	477	477	477
ABCC5	ENST00000334444.9	up	H3K4me3	468	453	453	453	468	468	468	468	487	468	465	468	476
ABCC5	ENST00000382494.5	up	H3K27ac	331	333	357	333	298	385	385	425	0	48	13	48	48
ABCC5	ENST00000382494.5	up	H3K4me1	917	640	2269	636	917	2874	2874	2874	700	477	477	477	477
ABCC5	ENST00000382494.5	up	H3K4me3	592	577	577	577	592	592	592	592	611	592	589	592	600
ABCC5	ENST00000392579.5	up	H3K27ac	331	333	357	333	298	385	385	425	0	48	13	48	48
ABCC5	ENST00000392579.5	up	H3K4me1	917	640	2269	636	917	2874	2874	2874	700	477	477	477	477
ABCC5	ENST00000392579.5	up	H3K4me3	592	577	577	577	592	592	592	592	611	592	589	592	600
ABCC5	ENST00000427120.5	up	H3K27ac	351	353	377	353	310	397	397	437	0	68	33	68	68
ABCC5	ENST00000427120.5	up	H3K4me1	913	636	2244	636	913	2875	2875	2875	696	477	477	477	477
ABCC5	ENST00000427120.5	up	H3K4me3	618	603	603	603	618	618	618	618	637	618	615	618	626
ABCC5	ENST00000437205.4	up	H3K27ac	377	379	403	379	336	423	423	463	0	94	59	94	94
ABCC5	ENST00000437205.4	up	H3K4me1	913	636	2220	636	913	2878	2878	2878	696	477	477	477	477
ABCC5	ENST00000437205.4	up	H3K4me3	645	630	630	630	645	645	645	645	664	645	642	645	653
ABCC5	ENST00000437341.4	up	H3K27ac	593	595	619	595	552	645	645	685	0	310	184	310	310
ABCC5	ENST00000437341.4	up	H3K4me1	958	681	1908	636	958	2872	2872	2872	728	522	522	522	522
ABCC5	ENST00000437341.4	up	H3K4me3	1030	1015	1015	1015	1030	1030	1030	1030	1049	1030	1027	1030	1038
ABCC5	ENST00000438979.5	up	H3K27ac	311	313	337	313	298	385	385	425	0	28	0	28	28
ABCC5	ENST00000438979.5	up	H3K4me1	942	665	2294	636	942	2872	2872	2872	725	477	477	477	477
ABCC5	ENST00000438979.5	up	H3K4me3	565	550	550	550	565	565	565	565	584	565	562	565	573
ABCC5	ENST00000443376.4	up	H3K27ac	331	333	357	333	298	385	385	425	0	48	13	48	48
ABCC5	ENST00000443376.4	up	H3K4me1	917	640	2269	636	917	2874	2874	2874	700	477	477	477	477
ABCC5	ENST00000443376.4	up	H3K4me3	592	577	577	577	592	592	592	592	611	592	589	592	600
ABCC5	ENST00000443497.1	up	H3K36me3	2944	2944	2944	2944	2944	2944	2944	2944	1604	2944	2944	2944	1345
ABCC5	ENST00000443497.1	up	H3K4me1	0	0	0	0	0	0	242	0	0	0	0	0	0
ABCC5	ENST00000443497.1	up	H3K9me3	0	0	0	0	0	0	0	2597	0	0	0	0	0
ABCC5	ENST00000446941.2	up	H3K27ac	293	295	319	295	286	373	373	413	0	10	0	10	10
ABCC5	ENST00000446941.2	up	H3K4me1	962	685	2314	636	962	2869	2869	2869	745	477	477	477	477
ABCC5	ENST00000446941.2	up	H3K4me3	542	527	527	527	542	542	542	542	561	542	539	542	550
ABCC5	ENST00000476402.1	up	H3K36me3	888	2359	2909	2359	888	888	888	920	762	708	625	641	708
ABCC5	ENST00000492216.1	up	H3K36me3	2964	2964	2964	2964	2964	2964	2964	2964	2469	2964	2964	2964	2964
ABCC6	ENSG00000091262.13	gene	H3K27ac	0	0	0	0	0	0	0	1386	80	0	0	0	0
ABCC6	ENSG00000091262.13	gene	H3K27me3	0	0	6	0	0	0	0	0	0	0	0	0	0
ABCC6	ENSG00000091262.13	gene	H3K36me3	0	0	0	0	6073	6073	0	29520	6073	0	0	0	0
ABCC6	ENSG00000091262.13	gene	H3K4me1	504	4756	5450	5075	4189	5514	5444	9407	5367	0	0	0	2014
ABCC6	ENSG00000091262.13	gene	H3K9me3	1613	2520	2570	2520	1613	1435	1319	1226	1613	1613	613	920	1613
ABCC6	ENST00000576204.4	up	H3K36me3	0	0	0	0	0	0	0	145	0	0	0	0	0
ABCC6	ENST00000576204.4	up	H3K4me1	0	779	803	779	0	499	531	510	0	0	0	0	0
ABCC6	ENST00000576204.4	up	H3K9me3	468	917	917	917	468	290	290	81	468	468	466	133	468
ABCC6	ENST00000576683.1	up	H3K36me3	0	0	0	0	55	55	0	1829	55	0	0	0	0
ABCC8	ENSG00000006071.10	gene	H3K27me3	3980	4094	4142	4094	3980	3980	3980	3980	3467	3035	3035	1500	1562
ABCC8	ENSG00000006071.10	gene	H3K4me1	0	0	0	7589	0	0	0	1913	0	0	0	0	1164
ABCC8	ENSG00000006071.10	gene	H3K4me3	0	0	0	190	0	0	0	51	0	0	0	0	0
ABCC8	ENST00000302539.7	up	H3K27me3	2922	2922	2922	2922	2922	2922	2922	2922	2878	1510	1510	542	1226
ABCC8	ENST00000302539.7	up	H3K4me1	0	0	0	0	0	0	0	156	0	0	0	0	102
ABCC8	ENST00000389817.6	up	H3K27me3	2922	2922	2922	2922	2922	2922	2922	2922	2878	1510	1510	542	1226
ABCC8	ENST00000389817.6	up	H3K4me1	0	0	0	0	0	0	0	156	0	0	0	0	102
ABCC8	ENST00000527905.4	up	H3K27me3	2924	2924	2924	2924	2924	2924	2924	2924	2904	1536	1536	568	1252
ABCC8	ENST00000527905.4	up	H3K4me1	0	0	0	0	0	0	0	180	0	0	0	0	126
ABCC8	ENST00000532220.1	up	H3K4me1	0	0	0	0	0	0	0	0	0	0	0	0	237
ABCC8	ENST00000532728.4	up	H3K27me3	2924	2924	2924	2924	2924	2924	2924	2924	2916	1548	1548	580	1264
ABCC8	ENST00000532728.4	up	H3K4me1	0	0	0	0	0	0	0	192	0	0	0	0	138
ABCC8	ENST00000612903.1	up	H3K27me3	2926	2926	2926	2926	2926	2926	2926	2926	2926	1575	1575	607	1291
ABCC8	ENST00000612903.1	up	H3K4me1	0	0	0	0	0	0	0	220	0	0	0	0	166
ABCC9	ENSG00000069431.9	gene	H3K27me3	2185	3011	3011	3011	2185	2185	3411	2113	2185	2185	2185	2326	1679
ABCC9	ENSG00000069431.9	gene	H3K4me1	0	380	1837	562	0	0	894	0	0	0	0	0	0
ABCC9	ENSG00000069431.9	gene	H3K4me3	0	0	0	16	0	0	0	0	0	0	0	0	0
ABCC9	ENSG00000069431.9	gene	H3K9me3	0	0	0	0	0	0	2159	0	0	0	0	0	0
ABCC9	ENST00000261200.7	up	H3K27me3	476	1302	1302	1302	476	476	1702	404	476	476	476	617	95
ABCC9	ENST00000261201.7	up	H3K27me3	476	1302	1302	1302	476	476	1702	404	476	476	476	617	95
ABCC9	ENST00000326684.7	up	H3K27me3	2934	2934	2934	2934	2934	2750	2750	2685	2934	2190	2190	1796	1259
ABCC9	ENST00000326684.7	up	H3K4me1	0	504	504	845	0	0	377	0	0	0	0	0	0
ABCC9	ENST00000326684.7	up	H3K4me3	0	0	0	238	0	0	0	0	0	0	0	0	0
ABCC9	ENST00000326684.7	up	H3K9me3	190	473	1228	457	190	190	1483	190	123	41	296	0	41
ABCC9	ENST00000538350.4	up	H3K27me3	2936	2936	2936	2936	2936	2915	2915	2850	2936	2192	2192	1961	1424
ABCC9	ENST00000538350.4	up	H3K4me1	0	659	659	1000	0	0	532	0	0	0	0	0	0
ABCC9	ENST00000538350.4	up	H3K4me3	0	0	0	254	0	0	0	0	0	0	0	0	0
ABCC9	ENST00000538350.4	up	H3K9me3	190	473	1228	457	190	190	1552	190	123	41	296	0	41
ABCC9	ENST00000621589.1	up	H3K27me3	476	1302	1302	1302	476	476	1702	404	476	476	476	617	95
ABCD1	ENSG00000101986.11	gene	H3K27ac	200	161	161	161	795	829	759	1083	1279	200	427	200	200
ABCD1	ENSG00000101986.11	gene	H3K27me3	0	0	0	0	0	0	0	529	0	0	0	0	0
ABCD1	ENSG00000101986.11	gene	H3K36me3	2347	339	296	339	7737	13206	13265	13206	7737	2347	1082	984	3160
ABCD1	ENSG00000101986.11	gene	H3K4me1	3510	3443	3476	3443	3856	3856	3856	3856	6178	3494	3395	3213	8068
ABCD1	ENSG00000101986.11	gene	H3K4me3	1211	316	316	316	1803	2191	2080	2335	1845	1310	566	566	1386
ABCD1	ENST00000218104.5	up	H3K27ac	584	584	584	584	584	599	308	942	628	584	664	664	584
ABCD1	ENST00000218104.5	up	H3K4me1	1014	1014	1120	725	1014	1047	1047	1240	699	969	745	930	969
ABCD1	ENST00000218104.5	up	H3K4me3	1362	1362	1362	1362	1501	1501	910	1918	1501	1469	1316	1316	1701
ABCD1	ENST00000370129.4	up	H3K27ac	784	745	745	745	868	913	622	1256	926	784	927	864	784
ABCD1	ENST00000370129.4	up	H3K4me1	1131	1175	1281	886	1131	1164	1164	1164	816	1115	1115	1014	1069
ABCD1	ENST00000370129.4	up	H3K4me3	1829	1678	1678	1678	2230	2282	1632	2669	2272	1936	1783	1783	2168
ABCD1	ENST00000443684.2	up	H3K27ac	0	0	0	0	0	0	0	0	97	0	0	0	0
ABCD1	ENST00000443684.2	up	H3K36me3	0	0	0	0	955	2657	2657	2657	955	0	0	0	291
ABCD1	ENST00000443684.2	up	H3K4me1	0	0	0	0	0	0	0	0	577	0	0	0	0
ABCD2	ENSG00000173208.3	gene	H3K27ac	0	0	0	0	0	0	0	0	0	0	0	488	0
ABCD2	ENSG00000173208.3	gene	H3K36me3	0	0	0	0	0	0	0	0	0	0	0	28400	0
ABCD2	ENSG00000173208.3	gene	H3K4me1	330	282	108	282	330	286	286	285	332	412	304	956	1974
ABCD2	ENSG00000173208.3	gene	H3K4me3	0	0	0	0	0	0	0	0	263	335	335	2315	335
ABCD2	ENSG00000173208.3	gene	H3K9me3	0	213	2018	213	0	111	111	433	0	0	0	0	0
ABCD2	ENST00000308666.3	up	H3K27ac	0	0	0	0	0	0	0	0	0	544	657	1619	557
ABCD2	ENST00000308666.3	up	H3K4me1	105	0	0	0	524	524	524	524	1037	346	254	1531	452
ABCD2	ENST00000308666.3	up	H3K4me3	403	403	312	403	403	0	0	0	666	970	970	1037	970
ABCD3	ENSG00000117528.10	gene	H3K27ac	324	376	545	422	172	172	88	172	172	324	430	430	324
ABCD3	ENSG00000117528.10	gene	H3K36me3	15787	11775	13340	10908	18723	20687	16547	27500	20461	16171	23265	28587	15972
ABCD3	ENSG00000117528.10	gene	H3K4me1	1335	3417	6674	3562	1510	3079	3083	6100	1974	1295	1727	1739	1064
ABCD3	ENSG00000117528.10	gene	H3K4me3	941	941	941	941	941	941	692	941	958	941	901	926	941
ABCD3	ENSG00000117528.10	gene	H3K9me3	8353	8353	8353	8353	8430	8317	9347	8158	8430	3465	2049	2829	2757
ABCD3	ENST00000315713.5	up	H3K27ac	248	250	250	250	252	252	252	252	252	248	483	483	248
ABCD3	ENST00000315713.5	up	H3K4me1	383	525	591	525	347	347	317	679	260	306	448	283	306
ABCD3	ENST00000315713.5	up	H3K4me3	708	708	639	708	708	678	628	678	794	708	656	666	708
ABCD3	ENST00000370214.7	up	H3K27ac	248	234	234	234	252	252	252	252	252	248	462	462	248
ABCD3	ENST00000370214.7	up	H3K4me1	383	525	591	525	347	347	317	679	260	306	448	283	306
ABCD3	ENST00000370214.7	up	H3K4me3	687	687	618	687	687	657	607	657	773	687	635	645	687
ABCD3	ENST00000468860.1	up	H3K27ac	539	577	577	559	391	391	340	391	391	539	810	810	539
ABCD3	ENST00000468860.1	up	H3K4me1	383	525	591	525	347	347	317	679	260	306	448	283	306
ABCD3	ENST00000468860.1	up	H3K4me3	1057	1057	988	1057	1057	1027	977	1027	1143	1057	1005	1015	1057
ABCD3	ENST00000484213.1	up	H3K36me3	730	0	0	0	1762	1762	672	2484	1812	730	1467	1467	730
ABCD3	ENST00000484213.1	up	H3K4me1	0	0	149	0	0	0	0	0	0	0	0	0	0
ABCD3	ENST00000493416.4	up	H3K36me3	818	304	304	0	1693	1693	1103	2039	1743	919	2356	2356	919
ABCD3	ENST00000493416.4	up	H3K4me1	0	0	149	0	0	0	0	0	0	0	0	0	0
ABCD4	ENSG00000119688.19	gene	H3K27ac	482	483	489	483	187	187	187	187	187	528	528	551	528
ABCD4	ENSG00000119688.19	gene	H3K36me3	14556	13223	13091	13223	14556	14556	14754	14556	14556	14556	14556	14716	14556
ABCD4	ENSG00000119688.19	gene	H3K4me1	702	1264	1459	1098	560	1388	1388	1383	560	702	646	691	702
ABCD4	ENSG00000119688.19	gene	H3K4me3	1110	1110	1110	1110	1110	795	795	719	1130	1110	1030	1030	1110
ABCD4	ENST00000356924.7	up	H3K27ac	0	0	0	0	0	0	0	0	0	0	202	287	0
ABCD4	ENST00000356924.7	up	H3K4me1	431	414	414	384	431	590	590	590	367	535	539	641	635
ABCD4	ENST00000356924.7	up	H3K4me3	263	263	263	263	263	263	89	263	263	333	333	333	429
ABCD4	ENST00000460308.5	up	H3K27ac	0	0	0	0	0	0	0	0	0	0	202	288	0
ABCD4	ENST00000460308.5	up	H3K4me1	431	414	414	384	431	591	591	591	367	535	539	641	635
ABCD4	ENST00000460308.5	up	H3K4me3	264	264	264	264	264	264	90	264	264	334	334	334	430
ABCD4	ENST00000465085.2	up	H3K36me3	2974	2974	2974	2974	2974	2974	2974	2974	2974	2974	2974	2974	2974
ABCD4	ENST00000466822.1	up	H3K36me3	2971	2971	2923	2971	2971	2971	2971	2971	2971	2971	2971	2971	2971
ABCD4	ENST00000469672.4	up	H3K27ac	0	0	0	0	0	0	0	0	0	36	238	331	36
ABCD4	ENST00000469672.4	up	H3K4me1	431	414	414	384	431	654	654	654	367	535	539	641	635
ABCD4	ENST00000469672.4	up	H3K4me3	324	324	324	324	324	324	150	324	324	394	394	394	490
ABCD4	ENST00000470637.1	up	H3K27ac	19	19	25	19	0	0	0	0	0	65	267	360	65
ABCD4	ENST00000470637.1	up	H3K4me1	431	414	414	384	431	686	686	686	367	535	539	641	635
ABCD4	ENST00000470637.1	up	H3K4me3	355	355	355	355	355	355	181	355	355	425	425	425	521
ABCD4	ENST00000474270.1	up	H3K36me3	2943	1814	1716	1814	2943	2943	2943	2943	2943	2943	2943	2943	2943
ABCD4	ENST00000475240.4	up	H3K27ac	44	44	50	44	0	0	0	0	0	90	292	385	90
ABCD4	ENST00000475240.4	up	H3K4me1	431	414	414	384	431	711	711	711	367	535	539	641	635
ABCD4	ENST00000475240.4	up	H3K4me3	380	380	380	380	380	380	206	380	380	450	450	450	546
ABCD4	ENST00000477803.4	up	H3K27ac	0	0	0	0	0	0	0	0	0	40	242	335	40
ABCD4	ENST00000477803.4	up	H3K4me1	431	414	414	384	431	659	659	659	367	535	539	641	635
ABCD4	ENST00000477803.4	up	H3K4me3	328	328	328	328	328	328	154	328	328	398	398	398	494
ABCD4	ENST00000481348.4	up	H3K36me3	2972	2972	2970	2972	2972	2972	2972	2972	2972	2972	2972	2972	2972
ABCD4	ENST00000481935.4	up	H3K27ac	41	41	47	41	0	0	0	0	0	87	289	382	87
ABCD4	ENST00000481935.4	up	H3K4me1	431	414	414	384	431	708	708	708	367	535	539	641	635
ABCD4	ENST00000481935.4	up	H3K4me3	377	377	377	377	377	377	203	377	377	447	447	447	543
ABCD4	ENST00000484380.2	up	H3K36me3	2978	2978	2978	2978	2978	2978	2978	2978	2978	2978	2978	2978	2978
ABCD4	ENST00000489207.1	up	H3K27ac	0	0	0	0	0	0	0	0	0	32	234	327	32
ABCD4	ENST00000489207.1	up	H3K4me1	431	414	414	384	431	649	649	649	367	535	539	641	635
ABCD4	ENST00000489207.1	up	H3K4me3	320	320	320	320	320	320	146	320	320	390	390	390	486
ABCD4	ENST00000489678.1	up	H3K36me3	2021	1817	1783	1817	2021	2021	2219	2021	2021	2021	2021	2181	2021
ABCD4	ENST00000489678.1	up	H3K4me1	0	211	211	211	0	0	0	0	0	0	0	0	0
ABCD4	ENST00000493427.1	up	H3K27ac	0	0	0	0	0	0	0	0	0	34	236	329	34
ABCD4	ENST00000493427.1	up	H3K4me1	431	414	414	384	431	651	651	651	367	535	539	641	635
ABCD4	ENST00000493427.1	up	H3K4me3	321	321	321	321	321	321	147	321	321	391	391	391	487
ABCD4	ENST00000493752.4	up	H3K27ac	2	2	8	2	0	0	0	0	0	48	250	343	48
ABCD4	ENST00000493752.4	up	H3K4me1	431	414	414	384	431	670	670	670	367	535	539	641	635
ABCD4	ENST00000493752.4	up	H3K4me3	338	338	338	338	338	338	164	338	338	408	408	408	504
ABCD4	ENST00000496015.4	up	H3K36me3	2984	2984	2984	2984	2984	2984	2984	2984	2984	2984	2984	2984	2984
ABCD4	ENST00000553486.4	up	H3K27ac	33	33	39	33	0	0	0	0	0	79	281	374	79
ABCD4	ENST00000553486.4	up	H3K4me1	431	414	414	384	431	700	700	700	367	535	539	641	635
ABCD4	ENST00000553486.4	up	H3K4me3	369	369	369	369	369	369	195	369	369	439	439	439	535
ABCD4	ENST00000553745.4	up	H3K27ac	9	9	15	9	0	0	0	0	0	55	257	350	55
ABCD4	ENST00000553745.4	up	H3K4me1	431	414	414	384	431	677	677	677	367	535	539	641	635
ABCD4	ENST00000553745.4	up	H3K4me3	345	345	345	345	345	345	171	345	345	415	415	415	511
ABCD4	ENST00000553998.4	up	H3K36me3	2984	2984	2984	2984	2984	2984	2984	2984	2984	2984	2984	2984	2984
ABCD4	ENST00000554453.4	up	H3K27ac	60	60	66	60	0	0	0	0	0	106	308	401	106
ABCD4	ENST00000554453.4	up	H3K4me1	431	414	414	384	431	727	727	727	367	535	539	641	635
ABCD4	ENST00000554453.4	up	H3K4me3	396	396	396	396	396	396	222	396	396	466	466	466	562
ABCD4	ENST00000555617.4	up	H3K27ac	19	19	25	19	0	0	0	0	0	65	267	360	65
ABCD4	ENST00000555617.4	up	H3K4me1	431	414	414	384	431	686	686	686	367	535	539	641	635
ABCD4	ENST00000555617.4	up	H3K4me3	355	355	355	355	355	355	181	355	355	425	425	425	521
ABCD4	ENST00000555904.1	up	H3K36me3	2976	2976	2976	2976	2976	2976	2976	2976	2976	2976	2976	2976	2976
ABCD4	ENST00000556119.4	up	H3K27ac	61	61	67	61	0	0	0	0	0	107	309	402	107
ABCD4	ENST00000556119.4	up	H3K4me1	431	414	414	384	431	729	729	729	367	535	539	641	635
ABCD4	ENST00000556119.4	up	H3K4me3	398	398	398	398	398	398	224	398	398	468	468	468	564
ABCD4	ENST00000556517.1	up	H3K36me3	2972	2972	2970	2972	2972	2972	2972	2972	2972	2972	2972	2972	2972
ABCD4	ENST00000556971.1	up	H3K27ac	67	67	73	67	0	0	0	0	0	113	315	408	113
ABCD4	ENST00000556971.1	up	H3K4me1	431	414	414	384	431	735	735	735	367	535	539	641	635
ABCD4	ENST00000556971.1	up	H3K4me3	404	404	404	404	404	404	230	404	404	474	474	474	570
ABCD4	ENST00000557554.4	up	H3K27ac	0	0	0	0	0	0	0	0	0	32	234	327	32
ABCD4	ENST00000557554.4	up	H3K4me1	431	414	414	384	431	649	649	649	367	535	539	641	635
ABCD4	ENST00000557554.4	up	H3K4me3	320	320	320	320	320	320	146	320	320	390	390	390	486
ABCD4	ENST00000557588.4	up	H3K27ac	0	0	0	0	0	0	0	0	0	40	242	335	40
ABCD4	ENST00000557588.4	up	H3K4me1	431	414	414	384	431	659	659	659	367	535	539	641	635
ABCD4	ENST00000557588.4	up	H3K4me3	328	328	328	328	328	328	154	328	328	398	398	398	494
ABCE1	ENSG00000164163.9	gene	H3K27ac	787	1009	1009	1056	760	280	280	280	796	789	1312	937	823
ABCE1	ENSG00000164163.9	gene	H3K36me3	24399	24399	24399	24399	23583	12434	9561	12434	23583	24399	23544	24399	24399
ABCE1	ENSG00000164163.9	gene	H3K4me1	4631	4451	4451	4348	1910	1368	1259	2235	1910	4631	1952	4596	4686
ABCE1	ENSG00000164163.9	gene	H3K4me3	1620	1620	1620	1709	1485	1066	1066	1066	1485	1620	1135	1385	1646
ABCE1	ENST00000296577.7	up	H3K27ac	241	362	362	399	241	241	241	241	241	241	399	241	230
ABCE1	ENST00000296577.7	up	H3K36me3	985	985	985	985	985	676	676	676	985	985	985	985	695
ABCE1	ENST00000296577.7	up	H3K4me1	1084	777	777	777	803	948	948	987	803	1084	1084	1084	1387
ABCE1	ENST00000296577.7	up	H3K4me3	629	699	699	699	448	296	296	296	448	629	522	522	629
ABCE1	ENST00000502586.4	up	H3K27ac	529	633	633	670	529	521	521	521	565	531	681	531	554
ABCE1	ENST00000502586.4	up	H3K36me3	636	636	636	636	636	327	327	327	636	636	636	636	346
ABCE1	ENST00000502586.4	up	H3K4me1	1084	777	777	777	803	948	948	1341	803	1084	1084	1084	1284
ABCE1	ENST00000502586.4	up	H3K4me3	971	1041	1041	1041	790	638	638	638	790	971	864	864	971
ABCE1	ENST00000502803.4	up	H3K27ac	547	651	651	688	547	521	521	521	583	549	681	549	572
ABCE1	ENST00000502803.4	up	H3K36me3	613	613	613	613	613	304	304	304	613	613	613	613	323
ABCE1	ENST00000502803.4	up	H3K4me1	1084	777	777	777	803	948	948	1364	803	1084	1084	1084	1261
ABCE1	ENST00000502803.4	up	H3K4me3	990	1060	1060	1060	809	657	657	657	809	990	883	883	990
ABCE1	ENST00000504292.1	up	H3K36me3	2953	2953	2953	2953	2953	408	408	408	2953	2953	2953	2953	2953
ABCE1	ENST00000504683.1	up	H3K36me3	2940	2940	2940	2940	2940	1294	867	1294	2940	2940	2940	2940	2940
ABCE1	ENST00000506506.4	up	H3K27ac	550	654	654	691	550	521	521	521	586	552	681	552	575
ABCE1	ENST00000506506.4	up	H3K36me3	610	610	610	610	610	301	301	301	610	610	610	610	320
ABCE1	ENST00000506506.4	up	H3K4me1	1084	777	777	777	803	948	948	1367	803	1084	1084	1084	1258
ABCE1	ENST00000506506.4	up	H3K4me3	993	1063	1063	1063	812	660	660	660	812	993	886	886	993
ABCE1	ENST00000507193.4	up	H3K27ac	547	651	651	688	547	521	521	521	583	549	681	549	572
ABCE1	ENST00000507193.4	up	H3K36me3	613	613	613	613	613	304	304	304	613	613	613	613	323
ABCE1	ENST00000507193.4	up	H3K4me1	1084	777	777	777	803	948	948	1364	803	1084	1084	1084	1261
ABCE1	ENST00000507193.4	up	H3K4me3	990	1060	1060	1060	809	657	657	657	809	990	883	883	990
ABCE1	ENST00000509593.1	up	H3K36me3	2948	2948	2948	2948	2948	0	0	0	2948	2948	2948	2948	2948
ABCE1	ENST00000510321.1	up	H3K36me3	2947	2947	2947	2947	2947	0	0	0	2947	2947	2947	2947	2947
ABCE1	ENST00000515678.4	up	H3K36me3	2947	2947	2947	2947	2947	0	0	0	2947	2947	2947	2947	2947
ABCF1	ENSG00000204574.11	gene	H3K27ac	613	734	879	734	578	578	459	580	578	613	600	600	616
ABCF1	ENSG00000204574.11	gene	H3K36me3	20255	20490	20849	20490	19731	18687	15817	18687	20207	20255	20492	20145	21363
ABCF1	ENSG00000204574.11	gene	H3K4me1	2534	2484	2637	2484	1617	1433	1433	1874	1617	2625	2796	3588	2625
ABCF1	ENSG00000204574.11	gene	H3K4me3	755	755	755	755	707	637	634	637	707	755	755	699	855
ABCF1	ENST00000326195.11	up	H3K27ac	370	394	414	394	184	184	184	184	184	370	428	427	370
ABCF1	ENST00000326195.11	up	H3K4me1	618	947	1053	947	618	642	642	1013	610	602	451	942	596
ABCF1	ENST00000326195.11	up	H3K4me3	640	640	640	640	640	526	502	526	648	640	582	582	654
ABCF1	ENST00000376545.6	up	H3K27ac	370	394	414	394	184	184	184	184	184	370	428	427	370
ABCF1	ENST00000376545.6	up	H3K4me1	618	947	1053	947	618	642	642	1030	610	602	451	942	596
ABCF1	ENST00000376545.6	up	H3K4me3	652	652	652	652	652	538	514	538	660	652	594	594	666
ABCF1	ENST00000441867.4	up	H3K27ac	394	418	438	418	208	208	184	209	208	394	439	438	397
ABCF1	ENST00000441867.4	up	H3K4me1	618	947	1053	947	618	642	642	1070	610	602	451	942	596
ABCF1	ENST00000441867.4	up	H3K4me3	683	683	683	683	683	569	545	569	691	683	625	625	697
ABCF1	ENST00000468958.1	up	H3K27ac	399	423	443	423	213	213	184	214	213	399	444	443	402
ABCF1	ENST00000468958.1	up	H3K4me1	618	947	1053	947	618	642	642	1079	610	602	451	942	596
ABCF1	ENST00000468958.1	up	H3K4me3	687	687	687	687	687	573	549	573	695	687	629	629	701
ABCF1	ENST00000475993.1	up	H3K36me3	2995	2995	2995	2995	2995	2995	2995	2995	2995	2995	2995	2995	2995
ABCF1	ENST00000479542.1	up	H3K36me3	2987	2987	2987	2987	2987	2987	2987	2987	2987	2987	2987	2987	2987
ABCF1	ENST00000542772.1	up	H3K36me3	2781	2781	2927	2781	2598	1556	1154	1556	2598	2781	2781	2781	2927
ABCF1	ENST00000542772.1	up	H3K4me1	0	0	0	0	0	0	0	0	0	0	0	448	0
ABCF2	ENSG00000033050.6	gene	H3K27ac	388	511	511	511	318	266	179	271	318	473	473	473	473
ABCF2	ENSG00000033050.6	gene	H3K27me3	0	0	0	0	0	0	0	437	0	0	0	0	0
ABCF2	ENSG00000033050.6	gene	H3K36me3	12818	12426	12426	12426	12775	12775	12775	12775	12775	12856	12744	13068	12893
ABCF2	ENSG00000033050.6	gene	H3K4me1	966	1180	1969	1180	1031	1008	643	1360	1031	966	1115	1456	941
ABCF2	ENSG00000033050.6	gene	H3K4me3	871	871	871	871	871	640	591	640	946	871	871	871	871
ABCF2	ENST00000222388.5	up	H3K27ac	0	0	0	0	0	0	0	220	0	51	512	512	51
ABCF2	ENST00000222388.5	up	H3K4me1	430	542	542	542	430	500	500	1091	388	424	419	420	415
ABCF2	ENST00000222388.5	up	H3K4me3	728	677	677	677	728	676	663	708	728	737	724	737	845
ABCF2	ENST00000287844.5	up	H3K27ac	0	0	0	0	0	0	0	220	0	0	461	461	0
ABCF2	ENST00000287844.5	up	H3K4me1	430	542	542	542	430	500	500	1027	388	424	419	420	415
ABCF2	ENST00000287844.5	up	H3K4me3	671	620	620	620	671	619	606	651	671	680	667	680	788
ABCF2	ENST00000441774.1	up	H3K27ac	85	85	85	85	85	85	0	310	85	170	631	631	170
ABCF2	ENST00000441774.1	up	H3K4me1	430	542	542	542	430	500	500	1222	388	424	419	420	415
ABCF2	ENST00000441774.1	up	H3K4me3	858	807	807	807	858	806	793	838	858	867	854	867	975
ABCF2	ENST00000468073.4	up	H3K27ac	388	450	450	450	318	266	179	491	318	473	934	934	473
ABCF2	ENST00000468073.4	up	H3K4me1	559	635	635	635	624	694	694	1573	582	553	613	565	544
ABCF2	ENST00000468073.4	up	H3K4me3	1255	1204	1204	1204	1255	1203	1190	1235	1255	1264	1251	1264	1372
ABCF2	ENST00000473874.1	up	H3K36me3	2970	2970	2970	2970	2970	2970	2970	2970	2970	2970	2970	2970	2970
ABCF2	ENST00000473874.1	up	H3K4me1	0	0	208	0	0	0	0	0	0	0	0	0	0
ABCF2	ENST00000477252.1	up	H3K27ac	157	157	157	157	157	157	70	382	157	242	703	703	242
ABCF2	ENST00000477252.1	up	H3K4me1	430	542	542	542	430	500	500	1297	388	424	419	420	415
ABCF2	ENST00000477252.1	up	H3K4me3	933	882	882	882	933	881	868	913	933	942	929	942	1050
ABCF3	ENSG00000161204.10	gene	H3K27ac	533	533	843	533	533	533	511	533	533	533	439	530	533
ABCF3	ENSG00000161204.10	gene	H3K36me3	6251	6251	6251	6207	6277	6277	6277	6277	6301	6229	6217	6229	6229
ABCF3	ENSG00000161204.10	gene	H3K4me1	1250	1173	1197	820	1250	1250	1136	2339	1024	2014	2390	2390	2014
ABCF3	ENSG00000161204.10	gene	H3K4me3	1039	1039	1034	1067	1039	869	728	907	1035	1039	1004	1004	1048
ABCF3	ENST00000292808.5	up	H3K27ac	64	628	655	642	64	159	159	221	0	60	220	60	0
ABCF3	ENST00000292808.5	up	H3K36me3	1732	1732	1732	1732	1732	1894	1894	1894	1572	1515	1515	1515	1205
ABCF3	ENST00000292808.5	up	H3K4me1	533	2014	2320	2001	521	521	528	840	494	852	758	758	852
ABCF3	ENST00000292808.5	up	H3K4me3	403	210	205	238	403	418	418	499	399	403	402	402	438
ABCF3	ENST00000421340.4	up	H3K27ac	64	628	628	642	64	159	159	221	0	60	220	60	0
ABCF3	ENST00000421340.4	up	H3K36me3	1811	1811	1811	1811	1811	1973	1973	1973	1651	1594	1594	1594	1284
ABCF3	ENST00000421340.4	up	H3K4me1	533	2014	2320	2001	521	521	528	761	494	773	679	679	773
ABCF3	ENST00000421340.4	up	H3K4me3	346	153	148	181	346	361	361	442	342	346	345	345	381
ABCF3	ENST00000429586.5	up	H3K27ac	64	628	628	642	64	159	159	221	0	60	220	60	0
ABCF3	ENST00000429586.5	up	H3K36me3	1883	1883	1883	1883	1883	2045	2045	2045	1723	1666	1666	1666	1356
ABCF3	ENST00000429586.5	up	H3K4me1	533	2014	2320	2001	521	521	528	689	494	701	607	607	701
ABCF3	ENST00000429586.5	up	H3K4me3	333	140	140	140	333	347	347	390	333	333	333	333	368
ABCF3	ENST00000463685.1	up	H3K27ac	64	628	644	642	64	159	159	221	0	60	220	60	0
ABCF3	ENST00000463685.1	up	H3K36me3	1746	1746	1746	1746	1746	1908	1908	1908	1586	1529	1529	1529	1219
ABCF3	ENST00000463685.1	up	H3K4me1	533	2014	2320	2001	521	521	528	826	494	838	744	744	838
ABCF3	ENST00000463685.1	up	H3K4me3	394	201	196	229	394	409	409	490	390	394	393	393	429
ABCF3	ENST00000466416.1	up	H3K27ac	77	641	670	655	77	172	159	234	13	73	233	73	13
ABCF3	ENST00000466416.1	up	H3K36me3	1707	1707	1707	1707	1707	1869	1869	1869	1547	1490	1490	1490	1180
ABCF3	ENST00000466416.1	up	H3K4me1	533	2014	2320	2001	521	521	528	865	494	877	783	783	877
ABCF3	ENST00000466416.1	up	H3K4me3	421	228	223	256	421	436	436	517	417	421	420	420	456
ABCF3	ENST00000466742.4	up	H3K27ac	0	0	228	0	0	0	0	0	0	0	0	0	0
ABCF3	ENST00000466742.4	up	H3K36me3	2075	2075	2075	2031	2101	2101	2101	2101	2125	2053	2041	2053	2053
ABCF3	ENST00000466742.4	up	H3K4me1	983	983	1007	820	983	983	983	1559	757	1234	1610	1610	1234
ABCF3	ENST00000466742.4	up	H3K4me3	339	339	339	339	339	168	27	168	339	339	305	305	348
ABCF3	ENST00000468892.4	up	H3K27ac	118	118	399	118	118	118	118	118	118	118	24	115	118
ABCF3	ENST00000468892.4	up	H3K36me3	1878	1878	1878	1834	1904	1904	1904	1904	1928	1856	1844	1856	1856
ABCF3	ENST00000468892.4	up	H3K4me1	1158	1158	1182	820	1158	1158	1136	1734	932	1409	1785	1785	1409
ABCF3	ENST00000468892.4	up	H3K4me3	523	523	523	523	523	352	211	352	523	523	489	489	532
ABCF3	ENST00000471226.4	up	H3K27ac	597	939	1249	953	597	692	670	754	533	593	659	590	533
ABCF3	ENST00000471226.4	up	H3K36me3	567	567	567	523	593	593	593	593	617	545	533	545	545
ABCF3	ENST00000471226.4	up	H3K4me1	1728	1573	1597	1207	1728	1728	1614	2840	1502	2660	2801	2801	2660
ABCF3	ENST00000471226.4	up	H3K4me3	1372	1179	1174	1207	1372	1216	1075	1297	1368	1372	1337	1337	1416
ABCF3	ENST00000472608.4	up	H3K27ac	597	923	1233	937	597	692	670	754	533	593	659	590	533
ABCF3	ENST00000472608.4	up	H3K36me3	587	587	587	543	613	613	613	613	637	565	553	565	565
ABCF3	ENST00000472608.4	up	H3K4me1	1710	1555	1579	1189	1710	1710	1596	2841	1484	2642	2820	2820	2642
ABCF3	ENST00000472608.4	up	H3K4me3	1372	1179	1174	1207	1372	1216	1075	1297	1368	1372	1337	1337	1416
ABCF3	ENST00000473311.4	up	H3K27ac	64	628	656	642	64	159	159	221	0	60	220	60	0
ABCF3	ENST00000473311.4	up	H3K36me3	1730	1730	1730	1730	1730	1892	1892	1892	1570	1513	1513	1513	1203
ABCF3	ENST00000473311.4	up	H3K4me1	533	2014	2320	2001	521	521	528	842	494	854	760	760	854
ABCF3	ENST00000473311.4	up	H3K4me3	403	210	205	238	403	418	418	499	399	403	402	402	438
ABCF3	ENST00000475728.4	up	H3K27ac	533	533	843	533	533	613	591	675	533	533	546	530	533
ABCF3	ENST00000475728.4	up	H3K36me3	1039	1039	1039	995	1065	1065	1065	1065	1089	1017	1005	1017	1017
ABCF3	ENST00000475728.4	up	H3K4me1	1294	1173	1197	820	1294	1294	1180	2551	1068	2226	2602	2602	2226
ABCF3	ENST00000475728.4	up	H3K4me3	1183	1039	1034	1067	1183	1027	886	1108	1179	1183	1148	1148	1206
ABCF3	ENST00000478288.4	up	H3K27ac	64	628	645	642	64	159	159	221	0	60	220	60	0
ABCF3	ENST00000478288.4	up	H3K36me3	1745	1745	1745	1745	1745	1907	1907	1907	1585	1528	1528	1528	1218
ABCF3	ENST00000478288.4	up	H3K4me1	533	2014	2320	2001	521	521	528	827	494	839	745	745	839
ABCF3	ENST00000478288.4	up	H3K4me3	395	202	197	230	395	410	410	491	391	395	394	394	430
ABCF3	ENST00000480539.1	up	H3K36me3	2994	2994	2994	2994	2994	2994	2994	2994	2994	2994	2994	2994	2994
ABCF3	ENST00000480562.3	up	H3K36me3	2973	2973	2973	2973	2973	2973	2973	2973	2973	2973	2973	2973	2973
ABCF3	ENST00000480562.3	up	H3K4me1	0	0	19	0	0	0	0	571	0	246	622	622	246
ABCF3	ENST00000481116.4	up	H3K27ac	71	635	664	649	71	166	159	228	7	67	227	67	7
ABCF3	ENST00000481116.4	up	H3K36me3	1715	1715	1715	1715	1715	1877	1877	1877	1555	1498	1498	1498	1188
ABCF3	ENST00000481116.4	up	H3K4me1	533	2014	2320	2001	521	521	528	857	494	869	775	775	869
ABCF3	ENST00000481116.4	up	H3K4me3	414	221	216	249	414	429	429	510	410	414	413	413	449
ABCF3	ENST00000485921.4	up	H3K27ac	64	628	628	642	64	159	159	221	0	60	220	60	0
ABCF3	ENST00000485921.4	up	H3K36me3	1802	1802	1802	1802	1802	1964	1964	1964	1642	1585	1585	1585	1275
ABCF3	ENST00000485921.4	up	H3K4me1	533	2014	2320	2001	521	521	528	770	494	782	688	688	782
ABCF3	ENST00000485921.4	up	H3K4me3	352	159	154	187	352	367	367	448	348	352	351	351	387
ABCF3	ENST00000489719.1	up	H3K27ac	533	533	843	533	533	595	573	657	533	533	528	530	533
ABCF3	ENST00000489719.1	up	H3K36me3	1058	1058	1058	1014	1084	1084	1084	1084	1108	1036	1024	1036	1036
ABCF3	ENST00000489719.1	up	H3K4me1	1278	1173	1197	820	1278	1278	1164	2535	1052	2210	2586	2586	2210
ABCF3	ENST00000489719.1	up	H3K4me3	1164	1039	1034	1067	1164	1008	867	1089	1160	1164	1129	1129	1187
ABCF3	ENST00000498136.4	up	H3K27ac	75	639	668	653	75	170	159	232	11	71	231	71	11
ABCF3	ENST00000498136.4	up	H3K36me3	1710	1710	1710	1710	1710	1872	1872	1872	1550	1493	1493	1493	1183
ABCF3	ENST00000498136.4	up	H3K4me1	533	2014	2320	2001	521	521	528	862	494	874	780	780	874
ABCF3	ENST00000498136.4	up	H3K4me3	419	226	221	254	419	434	434	515	415	419	418	418	454
ABCG1	ENSG00000160179.17	gene	H3K27ac	71	0	0	0	142	865	1063	865	142	71	71	2903	71
ABCG1	ENSG00000160179.17	gene	H3K27me3	2411	4120	6418	4120	2411	2522	3436	3015	412	0	0	0	0
ABCG1	ENSG00000160179.17	gene	H3K36me3	155	0	0	0	155	15341	16396	15341	155	19912	20628	19912	30456
ABCG1	ENSG00000160179.17	gene	H3K4me1	15987	10731	10602	10440	17778	20410	19131	27683	22151	17474	17768	17299	27359
ABCG1	ENSG00000160179.17	gene	H3K4me3	2686	351	351	351	2686	2686	2507	2686	2765	2854	2844	2844	3341
ABCG1	ENSG00000160179.17	gene	H3K9me3	0	0	375	0	0	709	709	725	0	0	0	0	0
ABCG1	ENST00000343687.6	up	H3K27ac	71	0	0	0	142	522	534	522	142	71	71	623	71
ABCG1	ENST00000343687.6	up	H3K27me3	2272	2935	2935	2935	2272	2272	2272	2704	412	0	0	0	0
ABCG1	ENST00000343687.6	up	H3K4me1	1200	942	861	942	1200	1224	1311	1224	1200	1276	1276	1276	771
ABCG1	ENST00000343687.6	up	H3K4me3	1015	170	170	170	1015	1015	1015	1015	1015	1015	1005	1005	1067
ABCG1	ENST00000343687.6	up	H3K9me3	0	0	150	0	0	0	0	15	0	0	0	0	0
ABCG1	ENST00000347800.5	up	H3K27me3	0	0	388	0	0	0	0	0	0	0	0	0	0
ABCG1	ENST00000361802.5	up	H3K27me3	2389	2389	2932	2389	2389	2500	2500	2561	412	0	0	0	0
ABCG1	ENST00000361802.5	up	H3K4me1	510	252	171	252	510	534	621	534	510	586	586	586	690
ABCG1	ENST00000361802.5	up	H3K4me3	335	0	0	0	335	335	335	335	335	335	325	325	387
ABCG1	ENST00000361802.5	up	H3K9me3	0	0	375	0	0	672	672	688	0	0	0	0	0
ABCG1	ENST00000398437.1	up	H3K4me1	0	0	0	0	0	0	0	0	0	0	0	0	2348
ABCG1	ENST00000398449.6	up	H3K27me3	2389	2389	2932	2389	2389	2500	2500	2561	412	0	0	0	0
ABCG1	ENST00000398449.6	up	H3K4me1	510	252	171	252	510	534	621	534	510	586	586	586	690
ABCG1	ENST00000398449.6	up	H3K4me3	335	0	0	0	335	335	335	335	335	335	325	325	387
ABCG1	ENST00000398449.6	up	H3K9me3	0	0	375	0	0	672	672	688	0	0	0	0	0
ABCG1	ENST00000398457.5	up	H3K27ac	0	0	0	0	0	183	183	203	0	0	0	0	0
ABCG1	ENST00000398457.5	up	H3K4me1	1109	0	0	0	2050	2923	2923	2923	2050	1109	837	1109	1109
ABCG1	ENST00000450121.4	up	H3K27me3	2388	2388	2932	2388	2388	2499	2499	2560	412	0	0	0	0
ABCG1	ENST00000450121.4	up	H3K4me1	510	252	171	252	510	534	621	534	510	586	586	586	690
ABCG1	ENST00000450121.4	up	H3K4me3	334	0	0	0	334	334	334	334	334	334	324	324	386
ABCG1	ENST00000450121.4	up	H3K9me3	0	0	375	0	0	673	673	689	0	0	0	0	0
ABCG1	ENST00000462050.4	up	H3K27ac	0	0	0	0	0	183	183	203	0	0	0	0	0
ABCG1	ENST00000462050.4	up	H3K4me1	1232	0	0	0	2173	2927	2927	2927	2173	1232	960	1232	1232
ABCG1	ENST00000467818.1	up	H3K36me3	0	0	0	0	0	646	806	646	0	2943	2943	2943	2943
ABCG1	ENST00000472587.4	up	H3K36me3	0	0	0	0	0	846	1006	846	0	2943	2943	2943	2943
ABCG1	ENST00000496783.1	up	H3K36me3	0	0	0	0	0	660	660	660	0	193	193	193	2175
ABCG1	ENST00000496783.1	up	H3K4me1	0	0	0	0	0	0	0	0	0	0	0	0	370
ABCG2	ENSG00000118777.9	gene	H3K27ac	0	0	764	0	0	0	0	0	0	0	0	0	0
ABCG2	ENSG00000118777.9	gene	H3K27me3	0	0	191	0	2297	3250	3474	3250	2297	0	0	0	0
ABCG2	ENSG00000118777.9	gene	H3K36me3	0	0	12661	0	0	0	0	0	0	0	0	0	0
ABCG2	ENSG00000118777.9	gene	H3K4me1	2433	3694	7185	5708	2433	2124	2119	1739	3179	1069	1191	1036	1690
ABCG2	ENSG00000118777.9	gene	H3K4me3	934	1173	1173	1173	834	595	595	595	834	934	934	883	1015
ABCG2	ENSG00000118777.9	gene	H3K9me3	1933	2604	3092	2604	2273	2201	2924	1808	1906	674	0	526	674
ABCG2	ENST00000237612.6	up	H3K27ac	0	0	348	0	0	0	0	0	0	0	0	0	0
ABCG2	ENST00000237612.6	up	H3K27me3	0	0	0	0	688	1251	1251	1251	688	0	0	0	0
ABCG2	ENST00000237612.6	up	H3K4me1	493	493	2096	418	493	493	493	433	493	493	615	606	493
ABCG2	ENST00000237612.6	up	H3K4me3	387	387	387	387	323	287	287	287	323	387	387	350	468
ABCG2	ENST00000237612.6	up	H3K9me3	0	0	0	0	0	0	98	0	0	0	0	0	0
ABCG2	ENST00000503830.1	up	H3K27ac	0	0	191	0	0	0	0	0	0	0	0	0	0
ABCG2	ENST00000503830.1	up	H3K27me3	0	0	0	0	368	931	931	931	368	0	0	0	0
ABCG2	ENST00000503830.1	up	H3K4me1	177	177	1780	102	177	177	177	117	177	177	299	290	177
ABCG2	ENST00000503830.1	up	H3K4me3	86	86	86	86	22	0	0	0	22	86	86	49	167
ABCG2	ENST00000505480.4	up	H3K27ac	0	0	532	0	0	0	0	0	0	0	0	0	0
ABCG2	ENST00000505480.4	up	H3K27me3	0	0	0	0	919	1482	1482	1482	919	0	0	0	0
ABCG2	ENST00000505480.4	up	H3K4me1	732	732	2335	657	732	732	732	672	732	732	854	845	732
ABCG2	ENST00000505480.4	up	H3K4me3	616	616	616	616	552	516	516	516	552	616	616	579	697
ABCG2	ENST00000505480.4	up	H3K9me3	0	0	0	0	0	0	282	0	0	0	0	0	0
ABCG4	ENSG00000172350.8	gene	H3K27me3	2954	2954	3538	2104	2954	5229	5229	5838	2954	2954	2954	767	2177
ABCG4	ENSG00000172350.8	gene	H3K4me1	1111	1422	1183	1515	1111	1111	932	1305	1111	1111	934	934	1111
ABCG4	ENSG00000172350.8	gene	H3K4me3	689	342	334	342	689	726	673	744	689	689	621	689	855
ABCG4	ENSG00000172350.8	gene	H3K9me3	0	0	0	0	0	346	1140	346	0	0	0	0	0
ABCG4	ENST00000524604.4	up	H3K27me3	1894	1894	1905	1709	1894	2928	2928	2928	1558	1778	2126	1463	1538
ABCG4	ENST00000524604.4	up	H3K4me1	712	712	712	712	712	729	729	729	613	712	533	712	789
ABCG4	ENST00000524604.4	up	H3K4me3	412	348	237	348	412	412	353	461	412	412	412	412	446
ABCG4	ENST00000533694.4	up	H3K27me3	2101	2101	2685	1251	2101	2949	2949	2949	2101	2101	2101	0	1315
ABCG4	ENST00000533694.4	up	H3K4me1	262	262	23	355	262	262	83	456	262	262	85	85	262
ABCG4	ENST00000533694.4	up	H3K4me3	0	0	0	0	0	0	0	14	0	0	0	0	76
ABCG4	ENST00000533694.4	up	H3K9me3	0	0	0	0	0	82	638	82	0	0	0	0	0
ABCG4	ENST00000534402.2	up	H3K27me3	0	0	0	0	0	1668	1668	1926	0	0	0	0	9
ABCG4	ENST00000615496.3	up	H3K27me3	2110	2110	2121	1967	2110	2932	2932	2932	1816	1994	2130	1721	1796
ABCG4	ENST00000615496.3	up	H3K4me1	971	971	971	971	971	988	988	988	872	971	792	971	1048
ABCG4	ENST00000615496.3	up	H3K4me3	655	459	340	459	655	655	596	704	655	655	655	655	689
ABCG4	ENST00000615496.3	up	H3K9me3	0	0	0	0	0	0	145	0	0	0	0	0	0
ABCG4	ENST00000619701.3	up	H3K27me3	1656	1656	1667	1471	1656	2930	2930	2930	1320	1540	2128	1225	1300
ABCG4	ENST00000619701.3	up	H3K4me1	471	471	471	480	471	488	488	488	372	471	292	471	548
ABCG4	ENST00000619701.3	up	H3K4me3	181	117	6	117	181	181	122	230	181	181	181	181	215
ABCG4	ENST00000622721.1	up	H3K27me3	2345	2345	2356	2345	2345	2943	2943	2943	2194	2229	2229	1992	2174
ABCG4	ENST00000622721.1	up	H3K4me1	1339	1339	1339	1339	1339	1356	1356	1356	1240	1339	1160	1339	1416
ABCG4	ENST00000622721.1	up	H3K4me3	870	459	340	459	870	907	795	960	870	870	802	870	1010
ABCG4	ENST00000622721.1	up	H3K9me3	0	0	0	0	0	284	522	284	0	0	0	0	0
ABCG5	ENSG00000138075.10	gene	H3K27me3	2316	2316	2316	2316	2470	2470	2470	2999	2551	1290	1290	568	1019
ABCG5	ENSG00000138075.10	gene	H3K4me1	0	0	0	0	0	0	0	1475	0	0	0	0	0
ABCG8	ENSG00000143921.6	gene	H3K27me3	0	3813	3813	3813	0	0	488	0	0	0	0	0	0
ABHD1	ENSG00000143994.12	gene	H3K27ac	0	0	0	0	8	8	8	36	8	0	421	161	0
ABHD1	ENSG00000143994.12	gene	H3K36me3	1521	1521	1521	1521	1466	1466	1466	2119	1444	1521	1674	1674	1521
ABHD1	ENSG00000143994.12	gene	H3K4me1	367	655	765	655	368	368	368	424	368	358	331	358	358
ABHD1	ENSG00000143994.12	gene	H3K4me3	322	141	141	141	322	322	189	322	331	322	307	307	327
ABHD1	ENST00000316470.7	up	H3K27ac	0	0	0	0	372	845	845	935	372	0	506	140	0
ABHD1	ENST00000316470.7	up	H3K27me3	0	0	0	0	0	0	0	3	0	0	0	0	0
ABHD1	ENST00000316470.7	up	H3K4me1	906	906	906	676	2039	2039	2115	1959	2039	906	970	959	640
ABHD1	ENST00000316470.7	up	H3K4me3	543	425	425	425	688	688	688	688	738	543	621	543	543
ABHD1	ENST00000416071.1	up	H3K27ac	0	0	0	0	372	845	845	935	372	0	507	141	0
ABHD1	ENST00000416071.1	up	H3K4me1	911	911	911	681	2044	2044	2120	1964	2044	911	975	964	645
ABHD1	ENST00000416071.1	up	H3K4me3	547	429	429	429	692	692	692	692	742	547	625	547	547
ABHD1	ENST00000420647.4	up	H3K27ac	0	0	0	0	372	845	845	935	372	0	506	140	0
ABHD1	ENST00000420647.4	up	H3K27me3	0	0	0	0	0	0	0	2	0	0	0	0	0
ABHD1	ENST00000420647.4	up	H3K4me1	907	907	907	677	2040	2040	2116	1960	2040	907	971	960	641
ABHD1	ENST00000420647.4	up	H3K4me3	544	426	426	426	689	689	689	689	739	544	622	544	544
ABHD1	ENST00000448950.4	up	H3K27ac	0	0	0	0	364	837	837	926	364	0	506	140	0
ABHD1	ENST00000448950.4	up	H3K27me3	0	0	0	0	0	0	0	15	0	0	0	0	0
ABHD1	ENST00000448950.4	up	H3K4me1	895	895	895	665	2028	2028	2104	1948	2028	895	959	948	629
ABHD1	ENST00000448950.4	up	H3K4me3	532	414	414	414	677	677	677	677	727	532	610	532	532
ABHD1	ENST00000489120.4	up	H3K27ac	0	0	0	0	364	837	837	899	364	0	506	140	0
ABHD1	ENST00000489120.4	up	H3K27me3	0	0	0	0	0	0	0	47	0	0	0	0	0
ABHD1	ENST00000489120.4	up	H3K4me1	861	861	861	631	1994	1994	2070	1914	1994	861	925	914	595
ABHD1	ENST00000489120.4	up	H3K4me3	499	381	381	381	644	644	644	644	694	499	577	499	499
ABHD1	ENST00000496739.1	up	H3K36me3	828	828	828	828	773	773	773	1426	751	828	981	981	828
ABHD1	ENST00000496739.1	up	H3K4me1	0	288	398	288	0	0	0	0	0	0	0	0	0
ABHD1	ENST00000621324.3	up	H3K27ac	0	0	0	0	364	837	837	899	364	0	506	140	0
ABHD1	ENST00000621324.3	up	H3K27me3	0	0	0	0	0	0	0	47	0	0	0	0	0
ABHD1	ENST00000621324.3	up	H3K4me1	861	861	861	631	1994	1994	2070	1914	1994	861	925	914	595
ABHD1	ENST00000621324.3	up	H3K4me3	499	381	381	381	644	644	644	644	694	499	577	499	499
ABHD1	ENST00000622011.1	up	H3K27ac	0	0	0	0	372	845	845	935	372	0	520	154	0
ABHD1	ENST00000622011.1	up	H3K4me1	926	926	926	696	2059	2059	2135	1979	2059	926	990	979	660
ABHD1	ENST00000622011.1	up	H3K4me3	561	443	443	443	706	706	706	706	756	561	639	561	561
ABHD10	ENSG00000144827.7	gene	H3K27ac	412	412	412	412	412	412	412	412	412	463	519	569	472
ABHD10	ENSG00000144827.7	gene	H3K36me3	6206	6430	7279	6430	6108	5554	5907	4942	6425	6317	5433	6024	7597
ABHD10	ENSG00000144827.7	gene	H3K4me1	2575	2575	3324	2361	2575	2746	3054	2436	2510	2575	2316	3950	2575
ABHD10	ENSG00000144827.7	gene	H3K4me3	857	857	857	857	857	724	724	724	1007	857	827	827	877
ABHD10	ENST00000273359.6	up	H3K27ac	0	0	0	0	0	0	0	0	0	4	161	161	21
ABHD10	ENST00000273359.6	up	H3K4me1	128	179	376	179	128	224	243	324	0	41	0	41	41
ABHD10	ENST00000273359.6	up	H3K4me3	377	377	377	377	377	377	377	377	377	405	411	394	405
ABHD10	ENST00000491580.1	up	H3K27ac	0	0	0	0	0	0	0	0	0	0	157	157	8
ABHD10	ENST00000491580.1	up	H3K4me1	128	179	351	179	128	224	243	324	0	41	0	41	41
ABHD10	ENST00000491580.1	up	H3K4me3	353	353	353	353	353	353	353	353	353	381	387	370	381
ABHD10	ENST00000493784.1	up	H3K27ac	0	0	0	0	0	0	0	0	0	17	174	174	34
ABHD10	ENST00000493784.1	up	H3K4me1	128	179	393	179	128	224	243	324	0	41	0	41	41
ABHD10	ENST00000493784.1	up	H3K4me3	393	393	393	393	393	393	393	393	393	421	427	410	421
ABHD10	ENST00000494817.1	up	H3K27ac	0	0	0	0	0	0	0	0	0	18	175	175	35
ABHD10	ENST00000494817.1	up	H3K4me1	128	179	394	179	128	224	243	324	0	41	0	41	41
ABHD10	ENST00000494817.1	up	H3K4me3	394	394	394	394	394	394	394	394	394	422	428	411	422
ABHD10	ENST00000497293.1	up	H3K27ac	0	0	0	0	0	0	0	0	0	0	157	157	12
ABHD10	ENST00000497293.1	up	H3K4me1	128	179	359	179	128	224	243	324	0	41	0	41	41
ABHD10	ENST00000497293.1	up	H3K4me3	361	361	361	361	361	361	361	361	361	389	395	378	389
ABHD11	ENSG00000106077.17	gene	H3K27ac	374	374	374	374	308	308	0	314	308	386	447	386	386
ABHD11	ENSG00000106077.17	gene	H3K36me3	1504	1504	1448	1504	1504	1532	1532	1714	1466	1504	1328	1431	1504
ABHD11	ENSG00000106077.17	gene	H3K4me1	1119	1080	1080	1080	1119	1119	1063	1575	1119	793	856	856	758
ABHD11	ENSG00000106077.17	gene	H3K4me3	670	670	670	670	670	670	670	670	670	670	662	662	741
ABHD11	ENST00000222800.6	up	H3K27ac	352	364	364	364	134	134	134	134	0	394	393	417	406
ABHD11	ENST00000222800.6	up	H3K4me1	785	785	786	785	785	785	785	785	712	371	315	315	382
ABHD11	ENST00000222800.6	up	H3K4me3	627	591	591	591	627	627	615	627	631	627	560	570	666
ABHD11	ENST00000357419.7	up	H3K27ac	352	364	364	364	134	134	134	134	0	394	393	417	406
ABHD11	ENST00000357419.7	up	H3K4me1	800	800	801	800	800	800	800	800	727	371	315	315	382
ABHD11	ENST00000357419.7	up	H3K4me3	639	603	603	603	639	639	627	639	643	639	572	582	678
ABHD11	ENST00000395147.7	up	H3K27ac	352	364	364	364	134	134	134	134	0	394	393	417	406
ABHD11	ENST00000395147.7	up	H3K4me1	820	820	821	820	820	820	820	820	747	371	315	315	382
ABHD11	ENST00000395147.7	up	H3K4me3	652	616	616	616	652	652	640	652	656	652	585	595	691
ABHD11	ENST00000412965.4	up	H3K27ac	389	401	401	401	171	171	134	177	37	431	401	454	443
ABHD11	ENST00000412965.4	up	H3K4me1	913	913	914	913	913	913	913	913	840	371	315	315	382
ABHD11	ENST00000412965.4	up	H3K4me3	739	703	703	703	739	739	727	739	743	739	672	682	778
ABHD11	ENST00000437775.5	up	H3K27ac	352	364	364	364	134	134	134	134	0	394	393	417	406
ABHD11	ENST00000437775.5	up	H3K4me1	800	800	801	800	800	800	800	800	727	371	315	315	382
ABHD11	ENST00000437775.5	up	H3K4me3	639	603	603	603	639	639	627	639	643	639	572	582	678
ABHD11	ENST00000437891.4	up	H3K27ac	654	666	666	666	436	436	134	442	302	696	666	719	708
ABHD11	ENST00000437891.4	up	H3K4me1	1179	1179	1180	1179	1179	1179	1179	1179	1106	439	383	383	415
ABHD11	ENST00000437891.4	up	H3K4me3	1014	978	978	978	1014	1014	1002	1014	1018	1014	947	957	1053
ABHD11	ENST00000458339.4	up	H3K27ac	352	364	364	364	134	134	134	134	0	394	393	417	406
ABHD11	ENST00000458339.4	up	H3K4me1	829	829	830	829	829	829	829	829	756	371	315	315	382
ABHD11	ENST00000458339.4	up	H3K4me3	660	624	624	624	660	660	648	660	664	660	593	603	699
ABHD11	ENST00000462381.1	up	H3K27ac	726	738	738	738	442	442	134	448	308	780	840	803	792
ABHD11	ENST00000462381.1	up	H3K36me3	125	125	125	125	125	153	153	335	87	125	0	52	125
ABHD11	ENST00000462381.1	up	H3K4me1	1904	1865	1866	1865	1904	1904	1848	2061	1831	1164	1171	1171	1140
ABHD11	ENST00000462381.1	up	H3K4me3	1297	1261	1261	1261	1297	1297	1285	1297	1301	1297	1222	1232	1407
ABHD11	ENST00000468331.1	up	H3K27ac	726	738	738	738	442	442	134	448	308	768	738	791	780
ABHD11	ENST00000468331.1	up	H3K4me1	1256	1256	1257	1256	1256	1256	1256	1256	1183	516	460	460	492
ABHD11	ENST00000468331.1	up	H3K4me3	1094	1058	1058	1058	1094	1094	1082	1094	1098	1094	1027	1037	1133
ABHD11	ENST00000468998.1	up	H3K27ac	352	364	364	364	134	134	134	134	0	394	393	417	406
ABHD11	ENST00000468998.1	up	H3K4me1	821	821	822	821	821	821	821	821	748	371	315	315	382
ABHD11	ENST00000468998.1	up	H3K4me3	653	617	617	617	653	653	641	653	657	653	586	596	692
ABHD11	ENST00000474130.1	up	H3K27ac	366	378	378	378	148	148	134	154	14	408	393	431	420
ABHD11	ENST00000474130.1	up	H3K4me1	885	885	886	885	885	885	885	885	812	371	315	315	382
ABHD11	ENST00000474130.1	up	H3K4me3	711	675	675	675	711	711	699	711	715	711	644	654	750
ABHD11	ENST00000480445.4	up	H3K27ac	352	364	364	364	134	134	134	134	0	394	393	417	406
ABHD11	ENST00000480445.4	up	H3K4me1	800	800	801	800	800	800	800	800	727	371	315	315	382
ABHD11	ENST00000480445.4	up	H3K4me3	639	603	603	603	639	639	627	639	643	639	572	582	678
ABHD11	ENST00000486114.1	up	H3K27ac	611	623	623	623	393	393	134	399	259	653	623	676	665
ABHD11	ENST00000486114.1	up	H3K4me1	1137	1137	1138	1137	1137	1137	1137	1137	1064	397	341	341	382
ABHD11	ENST00000486114.1	up	H3K4me3	968	932	932	932	968	968	956	968	972	968	901	911	1007
ABHD11	ENST00000497897.4	up	H3K27ac	355	367	367	367	137	137	134	143	3	397	393	420	409
ABHD11	ENST00000497897.4	up	H3K4me1	871	871	872	871	871	871	871	871	798	371	315	315	382
ABHD11	ENST00000497897.4	up	H3K4me3	698	662	662	662	698	698	686	698	702	698	631	641	737
ABHD12	ENSG00000100997.17	gene	H3K27ac	404	404	404	404	615	492	492	492	2473	404	2322	423	395
ABHD12	ENSG00000100997.17	gene	H3K27me3	0	0	0	0	0	0	0	866	0	0	0	0	0
ABHD12	ENSG00000100997.17	gene	H3K36me3	18130	18423	19297	18722	18985	19027	17073	20373	18595	15178	10820	14493	15136
ABHD12	ENSG00000100997.17	gene	H3K4me1	4163	7947	13190	7993	5522	3596	4154	4181	10385	3775	7723	2920	5076
ABHD12	ENSG00000100997.17	gene	H3K4me3	1270	1270	1230	1270	1338	1344	1307	1344	1533	1270	1254	1254	1303
ABHD12	ENST00000339157.8	up	H3K27ac	0	0	0	0	0	0	0	0	0	0	232	149	0
ABHD12	ENST00000339157.8	up	H3K4me1	374	719	719	702	374	374	374	629	374	278	381	278	278
ABHD12	ENST00000339157.8	up	H3K4me3	463	508	425	508	463	352	271	352	440	463	303	303	463
ABHD12	ENST00000376542.6	up	H3K27ac	0	0	0	0	0	0	0	0	0	0	232	149	0
ABHD12	ENST00000376542.6	up	H3K4me1	374	719	719	702	374	374	374	622	374	278	381	278	278
ABHD12	ENST00000376542.6	up	H3K4me3	458	503	425	503	458	347	266	347	440	458	298	298	458
ABHD12	ENST00000450393.4	up	H3K4me1	0	0	0	0	0	0	0	0	0	0	248	0	0
ABHD12	ENST00000461204.1	up	H3K27ac	54	54	54	54	54	54	54	54	54	54	286	203	54
ABHD12	ENST00000461204.1	up	H3K4me1	374	719	719	702	374	374	374	852	374	278	381	278	278
ABHD12	ENST00000461204.1	up	H3K4me3	644	689	571	689	644	540	459	540	580	644	484	484	651
ABHD12	ENST00000465694.1	up	H3K36me3	2953	2953	2953	2953	2953	2953	2953	2953	2953	2953	2953	2953	2953
ABHD12	ENST00000471287.4	up	H3K27ac	404	404	404	404	404	281	281	281	420	404	655	572	395
ABHD12	ENST00000471287.4	up	H3K27me3	0	0	0	0	0	0	0	160	0	0	0	0	0
ABHD12	ENST00000471287.4	up	H3K4me1	456	801	808	702	456	486	486	1433	456	360	449	348	360
ABHD12	ENST00000471287.4	up	H3K4me3	1252	1297	1179	1297	1252	1148	1067	1148	1188	1252	1092	1092	1259
ABHD12	ENST00000481556.1	up	H3K27ac	0	0	0	0	0	0	0	0	719	0	192	0	0
ABHD12	ENST00000481556.1	up	H3K4me1	833	833	872	833	833	0	0	0	1190	803	803	803	798
ABHD12	ENST00000491682.4	up	H3K4me1	0	0	0	0	0	0	0	0	0	0	248	0	0
ABHD12	ENST00000576316.4	up	H3K27ac	0	0	0	0	0	0	0	0	850	0	192	0	0
ABHD12	ENST00000576316.4	up	H3K36me3	0	0	0	0	0	0	0	199	0	0	0	0	0
ABHD12	ENST00000576316.4	up	H3K4me1	1184	1184	1329	863	1184	0	0	0	2129	1154	1056	1056	1149
ABHD12B	ENSG00000131969.13	gene	H3K27me3	1574	1574	1671	1574	375	375	174	495	375	1574	4815	868	409
ABHD12B	ENSG00000131969.13	gene	H3K36me3	1035	1035	409	1280	3989	22212	22212	24613	3989	0	0	0	0
ABHD12B	ENSG00000131969.13	gene	H3K4me1	1061	253	253	253	1061	7207	11166	7207	1061	1056	227	828	1452
ABHD12B	ENSG00000131969.13	gene	H3K4me3	156	156	0	238	156	156	156	156	247	156	0	0	156
ABHD12B	ENST00000337334.5	up	H3K27me3	722	722	1936	427	722	722	0	972	722	1734	2792	1734	1734
ABHD12B	ENST00000337334.5	up	H3K4me1	991	991	991	991	991	1109	2900	1109	479	627	249	249	627
ABHD12B	ENST00000337334.5	up	H3K4me3	119	21	0	21	119	119	119	119	187	119	0	0	168
ABHD12B	ENST00000353130.4	up	H3K27me3	722	722	1936	427	722	722	0	972	722	1734	2792	1734	1734
ABHD12B	ENST00000353130.4	up	H3K4me1	991	991	991	991	991	1109	2900	1109	479	627	249	249	627
ABHD12B	ENST00000353130.4	up	H3K4me3	119	21	0	21	119	119	119	119	187	119	0	0	168
ABHD12B	ENST00000382029.6	up	H3K27me3	722	722	1936	427	722	722	0	972	722	1734	2792	1734	1734
ABHD12B	ENST00000382029.6	up	H3K4me1	991	991	991	991	991	1109	2900	1109	479	627	249	249	627
ABHD12B	ENST00000382029.6	up	H3K4me3	119	21	0	21	119	119	119	119	187	119	0	0	168
ABHD12B	ENST00000553715.1	up	H3K36me3	0	0	0	0	0	2460	2460	2460	0	0	0	0	0
ABHD12B	ENST00000554241.4	up	H3K27me3	725	725	1939	430	725	725	0	975	725	1737	2795	1737	1737
ABHD12B	ENST00000554241.4	up	H3K4me1	993	993	993	993	993	1111	2899	1111	481	629	251	251	629
ABHD12B	ENST00000554241.4	up	H3K4me3	122	24	0	24	122	122	122	122	190	122	0	0	171
ABHD12B	ENST00000554566.4	up	H3K36me3	0	0	0	0	0	2618	2618	2618	0	0	0	0	0
ABHD12B	ENST00000555292.1	up	H3K36me3	0	0	0	0	807	2977	2977	2977	807	0	0	0	0
ABHD12B	ENST00000555292.1	up	H3K4me1	0	0	0	0	0	1306	2183	1306	0	0	0	0	0
ABHD12B	ENST00000556857.4	up	H3K36me3	0	0	0	0	0	2586	2586	2599	0	0	0	0	0
ABHD12B	ENST00000556857.4	up	H3K4me1	0	0	0	0	0	712	1126	712	0	0	0	0	0
ABHD12B	ENST00000557345.4	up	H3K27me3	722	722	1936	427	722	722	0	972	722	1734	2792	1734	1734
ABHD12B	ENST00000557345.4	up	H3K4me1	991	991	991	991	991	1109	2900	1109	479	627	249	249	627
ABHD12B	ENST00000557345.4	up	H3K4me3	119	21	0	21	119	119	119	119	187	119	0	0	168
ABHD13	ENSG00000139826.5	gene	H3K27ac	604	594	594	594	509	509	509	509	509	604	604	604	604
ABHD13	ENSG00000139826.5	gene	H3K36me3	1167	987	1551	959	1167	1230	1230	1230	1325	1249	570	1206	1595
ABHD13	ENSG00000139826.5	gene	H3K4me1	3449	3570	3570	3570	2780	3335	7841	3465	1495	3712	3998	6583	3854
ABHD13	ENSG00000139826.5	gene	H3K4me3	976	976	976	976	976	885	790	885	976	976	932	932	1113
ABHD13	ENST00000375898.3	up	H3K27ac	350	349	349	419	350	357	328	476	348	350	468	681	383
ABHD13	ENST00000375898.3	up	H3K4me1	2135	2101	2101	2101	2166	2581	2581	2601	1709	2137	2096	2143	2137
ABHD13	ENST00000375898.3	up	H3K4me3	1063	1062	1062	1062	1019	943	881	1025	1031	1087	1056	1056	1296
ABHD14A	ENSG00000248487.7	gene	H3K27ac	0	0	0	0	0	0	0	0	0	241	417	417	241
ABHD14A	ENSG00000248487.7	gene	H3K4me1	3013	5053	5177	5095	2778	2642	2979	2642	2715	3013	3013	4403	3013
ABHD14A	ENSG00000248487.7	gene	H3K4me3	2135	1709	1709	1709	2135	2128	2128	2128	2185	2279	2279	2279	2388
ABHD14A	ENST00000273596.6	up	H3K27ac	0	0	0	0	0	0	0	0	0	241	417	417	241
ABHD14A	ENST00000273596.6	up	H3K4me1	1771	2056	2056	2056	1689	1553	1553	1553	1689	1771	1771	1929	1771
ABHD14A	ENST00000273596.6	up	H3K4me3	1491	1114	1114	1114	1491	1484	1484	1484	1495	1491	1491	1491	1572
ABHD14A	ENST00000458031.5	up	H3K27ac	0	0	0	0	0	0	0	0	0	241	417	417	241
ABHD14A	ENST00000458031.5	up	H3K4me1	1729	2014	2014	2014	1647	1511	1511	1511	1647	1729	1729	1887	1729
ABHD14A	ENST00000458031.5	up	H3K4me3	1449	1072	1072	1072	1449	1442	1442	1442	1453	1449	1449	1449	1530
ABHD14A	ENST00000474575.1	up	H3K27ac	0	0	0	0	0	0	0	0	0	241	417	417	241
ABHD14A	ENST00000474575.1	up	H3K4me1	1805	2090	2090	2090	1723	1587	1587	1587	1723	1805	1805	1963	1805
ABHD14A	ENST00000474575.1	up	H3K4me3	1522	1145	1145	1145	1522	1515	1515	1515	1526	1522	1522	1522	1603
ABHD14A	ENST00000491470.1	up	H3K27ac	0	0	0	0	0	0	0	0	0	241	417	417	241
ABHD14A	ENST00000491470.1	up	H3K4me1	1806	2091	2091	2091	1724	1588	1588	1588	1724	1806	1806	1964	1806
ABHD14A	ENST00000491470.1	up	H3K4me3	1523	1146	1146	1146	1523	1516	1516	1516	1527	1523	1523	1523	1604
ABHD14A	ENST00000494478.4	up	H3K4me1	412	697	697	697	330	194	194	194	330	412	412	570	412
ABHD14A	ENST00000494478.4	up	H3K4me3	175	175	175	175	175	168	168	168	179	175	175	175	256
ABHD14A	ENST00000497864.4	up	H3K27me3	0	0	0	0	268	268	0	1314	268	0	0	0	0
ABHD14A	ENST00000497864.4	up	H3K4me1	147	147	200	147	88	88	88	88	0	147	0	94	401
ABHD14A-ACY1	ENSG00000114786.14	gene	H3K27ac	491	668	668	729	283	0	0	0	283	577	1427	1252	577
ABHD14A-ACY1	ENSG00000114786.14	gene	H3K4me1	3331	7400	10877	7442	3178	3178	3574	3004	3097	3331	3317	4599	3295
ABHD14A-ACY1	ENSG00000114786.14	gene	H3K4me3	1623	1571	1571	1571	1623	1587	1559	1560	1934	1906	1860	1842	1934
ABHD14A-ACY1	ENST00000463721.4	up	H3K27ac	0	0	0	0	0	0	0	0	0	241	417	417	241
ABHD14A-ACY1	ENST00000463721.4	up	H3K4me1	1753	2038	2038	2038	1671	1535	1535	1535	1671	1753	1753	1911	1753
ABHD14A-ACY1	ENST00000463721.4	up	H3K4me3	1473	1096	1096	1096	1473	1466	1466	1466	1477	1473	1473	1473	1554
ABHD14A-ACY1	ENST00000463937.1	up	H3K27ac	0	0	0	0	0	0	0	0	0	241	417	417	241
ABHD14A-ACY1	ENST00000463937.1	up	H3K4me1	1763	2048	2048	2048	1681	1545	1545	1545	1681	1763	1763	1921	1763
ABHD14A-ACY1	ENST00000463937.1	up	H3K4me3	1483	1106	1106	1106	1483	1476	1476	1476	1487	1483	1483	1483	1564
ABHD14A-ACY1	ENST00000486081.4	up	H3K27ac	0	0	0	0	0	0	0	0	0	241	417	417	241
ABHD14A-ACY1	ENST00000486081.4	up	H3K4me1	1753	2038	2038	2038	1671	1535	1535	1535	1671	1753	1753	1911	1753
ABHD14A-ACY1	ENST00000486081.4	up	H3K4me3	1473	1096	1096	1096	1473	1466	1466	1466	1477	1473	1473	1473	1554
ABHD14A-ACY1	ENST00000497128.1	up	H3K27ac	0	0	0	0	0	0	0	0	0	241	417	417	241
ABHD14A-ACY1	ENST00000497128.1	up	H3K4me1	1763	2048	2048	2048	1681	1545	1545	1545	1681	1763	1763	1921	1763
ABHD14A-ACY1	ENST00000497128.1	up	H3K4me3	1483	1106	1106	1106	1483	1476	1476	1476	1487	1483	1483	1483	1564
ABHD14B	ENSG00000114779.18	gene	H3K27ac	283	283	283	283	283	0	0	0	283	584	1281	1249	584
ABHD14B	ENSG00000114779.18	gene	H3K27me3	0	0	0	0	184	184	0	1230	184	0	0	0	0
ABHD14B	ENSG00000114779.18	gene	H3K4me1	4424	7223	7400	7265	4130	3994	4390	3820	4056	4424	4491	5797	4642
ABHD14B	ENSG00000114779.18	gene	H3K4me3	2764	2335	2335	2335	2764	2757	2757	2730	3017	3047	3047	3047	3156
ABHD14B	ENST00000315877.13	up	H3K27ac	0	0	0	0	0	0	0	0	0	0	155	155	0
ABHD14B	ENST00000315877.13	up	H3K4me1	1669	2887	2887	2887	1516	1516	1853	1516	1453	1669	1669	2612	1669
ABHD14B	ENST00000315877.13	up	H3K4me3	1062	911	911	911	1062	1062	1062	1062	1108	1206	1206	1206	1234
ABHD14B	ENST00000361143.8	up	H3K27ac	0	0	0	0	0	0	0	0	0	0	155	155	0
ABHD14B	ENST00000361143.8	up	H3K4me1	2221	2889	2889	2889	2068	2068	2068	2068	2005	2221	2221	2889	2221
ABHD14B	ENST00000361143.8	up	H3K4me3	1583	1157	1157	1157	1583	1583	1583	1583	1629	1727	1727	1727	1755
ABHD14B	ENST00000395008.5	up	H3K27ac	0	0	0	0	0	0	0	0	0	0	155	155	0
ABHD14B	ENST00000395008.5	up	H3K4me1	2254	2888	2888	2888	2101	2101	2101	2101	2038	2254	2254	2888	2254
ABHD14B	ENST00000395008.5	up	H3K4me3	1617	1191	1191	1191	1617	1617	1617	1617	1663	1761	1761	1761	1789
ABHD14B	ENST00000461108.4	up	H3K27ac	0	0	0	0	0	0	0	0	0	0	155	155	0
ABHD14B	ENST00000461108.4	up	H3K4me1	2264	2888	2888	2888	2111	2111	2111	2111	2048	2264	2264	2888	2264
ABHD14B	ENST00000461108.4	up	H3K4me3	1627	1201	1201	1201	1627	1627	1627	1627	1673	1771	1771	1771	1799
ABHD14B	ENST00000473912.1	up	H3K27ac	0	0	0	0	0	0	0	0	0	0	155	155	0
ABHD14B	ENST00000473912.1	up	H3K4me1	2208	2888	2888	2888	2055	2055	2055	2055	1992	2208	2208	2877	2208
ABHD14B	ENST00000473912.1	up	H3K4me3	1571	1145	1145	1145	1571	1571	1571	1571	1617	1715	1715	1715	1743
ABHD14B	ENST00000483233.4	up	H3K27ac	208	385	385	446	0	0	0	0	0	234	563	420	234
ABHD14B	ENST00000483233.4	up	H3K4me1	730	1403	2893	1403	730	730	730	730	712	730	579	730	730
ABHD14B	ENST00000483233.4	up	H3K4me3	332	332	332	332	332	296	268	296	394	332	286	268	332
ABHD14B	ENST00000487005.1	up	H3K27ac	0	0	0	0	0	0	0	0	0	0	155	155	0
ABHD14B	ENST00000487005.1	up	H3K4me1	1669	2887	2887	2887	1516	1516	1853	1516	1453	1669	1669	2612	1669
ABHD14B	ENST00000487005.1	up	H3K4me3	1062	911	911	911	1062	1062	1062	1062	1108	1206	1206	1206	1234
ABHD14B	ENST00000525795.1	up	H3K27ac	0	0	0	0	0	0	0	0	0	0	155	155	0
ABHD14B	ENST00000525795.1	up	H3K4me1	2238	2890	2890	2890	2085	2085	2085	2085	2022	2238	2238	2890	2238
ABHD14B	ENST00000525795.1	up	H3K4me3	1599	1173	1173	1173	1599	1599	1599	1599	1645	1743	1743	1743	1771
ABHD15	ENSG00000168792.4	gene	H3K27ac	0	0	0	0	0	0	0	0	0	277	3571	874	277
ABHD15	ENSG00000168792.4	gene	H3K27me3	0	0	0	0	0	0	0	1649	0	0	0	0	0
ABHD15	ENSG00000168792.4	gene	H3K36me3	0	0	0	0	0	0	696	0	0	0	585	1177	0
ABHD15	ENSG00000168792.4	gene	H3K4me1	4317	3789	3789	3789	4268	3737	4109	1873	4268	5929	5929	4742	5929
ABHD15	ENSG00000168792.4	gene	H3K4me3	1192	1192	1192	1192	1192	1144	1144	1144	1301	1466	1516	1424	1466
ABHD15	ENST00000307201.4	up	H3K27ac	0	0	0	0	0	0	0	0	0	0	1165	517	0
ABHD15	ENST00000307201.4	up	H3K27me3	0	0	0	0	0	0	0	2272	0	0	0	0	0
ABHD15	ENST00000307201.4	up	H3K4me1	1057	1434	1548	1186	1057	1538	1613	2296	828	735	735	735	891
ABHD15	ENST00000307201.4	up	H3K4me3	2053	2013	2013	2013	2053	2029	2029	2029	2053	2053	1988	2043	2209
ABHD16A	ENSG00000204427.10	gene	H3K27ac	976	1757	2146	1757	976	976	976	976	867	976	976	976	784
ABHD16A	ENSG00000204427.10	gene	H3K36me3	14647	14801	14801	14956	14647	14647	14647	14647	14266	14647	14519	14519	14647
ABHD16A	ENSG00000204427.10	gene	H3K4me1	2657	12867	12867	12728	1947	1530	1530	1532	1803	2769	1636	1591	2765
ABHD16A	ENSG00000204427.10	gene	H3K4me3	1320	1320	1320	1320	1437	1437	1113	1478	1437	1320	1250	1308	1320
ABHD16A	ENST00000395952.6	up	H3K27ac	341	498	498	800	337	337	337	337	337	341	412	364	310
ABHD16A	ENST00000395952.6	up	H3K4me1	557	1552	1629	2639	522	522	522	522	522	549	470	402	549
ABHD16A	ENST00000395952.6	up	H3K4me3	352	352	313	352	352	352	262	382	352	385	385	385	444
ABHD16A	ENST00000440843.2	up	H3K27ac	680	837	837	1139	676	676	676	676	676	680	751	703	572
ABHD16A	ENST00000440843.2	up	H3K4me1	557	1552	1629	2265	522	522	522	522	522	549	470	402	549
ABHD16A	ENST00000440843.2	up	H3K4me3	708	708	669	708	708	708	618	738	708	741	741	741	800
ABHD16A	ENST00000468037.1	up	H3K27ac	765	922	922	1224	761	761	761	761	761	765	836	788	657
ABHD16A	ENST00000468037.1	up	H3K4me1	557	1552	1629	2179	522	522	522	522	522	549	470	402	549
ABHD16A	ENST00000468037.1	up	H3K4me3	794	794	755	794	794	794	704	824	794	827	827	827	886
ABHD16A	ENST00000468205.4	up	H3K27ac	0	428	575	428	0	0	0	0	0	0	0	0	0
ABHD16A	ENST00000468205.4	up	H3K36me3	2984	2984	2984	2984	2984	2984	2984	2984	2984	2984	2984	2984	2984
ABHD16A	ENST00000468205.4	up	H3K4me1	1178	2866	2866	2866	468	0	0	0	468	1178	0	0	1178
ABHD16A	ENST00000471644.4	up	H3K27ac	0	428	554	428	0	0	0	0	0	0	0	0	0
ABHD16A	ENST00000471644.4	up	H3K36me3	2986	2986	2986	2986	2986	2986	2986	2986	2986	2986	2986	2986	2986
ABHD16A	ENST00000471644.4	up	H3K4me1	149	2953	2953	2953	0	0	0	0	0	149	0	0	149
ABHD16A	ENST00000474007.4	up	H3K27ac	0	428	575	428	0	0	0	0	0	0	0	0	0
ABHD16A	ENST00000474007.4	up	H3K36me3	2984	2984	2984	2984	2984	2984	2984	2984	2984	2984	2984	2984	2984
ABHD16A	ENST00000474007.4	up	H3K4me1	1178	2867	2867	2867	468	0	0	0	468	1178	0	0	1178
ABHD16A	ENST00000475742.4	up	H3K27ac	0	231	231	231	0	0	0	0	0	0	0	0	0
ABHD16A	ENST00000475742.4	up	H3K36me3	2987	2987	2987	2987	2987	2987	2987	2987	2987	2987	2987	2987	2987
ABHD16A	ENST00000475742.4	up	H3K4me1	0	2975	2975	2975	0	0	0	0	0	0	0	0	0
ABHD16A	ENST00000477016.4	up	H3K36me3	2991	2991	2991	2991	2991	2991	2991	2991	2991	2991	2991	2991	2991
ABHD16A	ENST00000477016.4	up	H3K4me1	0	2392	2392	2392	0	0	0	0	0	0	0	0	0
ABHD16A	ENST00000477462.4	up	H3K27ac	455	612	612	914	451	451	451	451	451	455	526	478	347
ABHD16A	ENST00000477462.4	up	H3K4me1	557	1552	1629	2495	522	522	522	522	522	549	470	402	549
ABHD16A	ENST00000477462.4	up	H3K4me3	482	482	443	482	482	482	392	512	482	515	515	515	574
ABHD16A	ENST00000482224.4	up	H3K27ac	446	603	603	905	442	442	442	442	442	446	517	469	338
ABHD16A	ENST00000482224.4	up	H3K4me1	557	1552	1629	2506	522	522	522	522	522	549	470	402	549
ABHD16A	ENST00000482224.4	up	H3K4me3	473	473	434	473	473	473	383	503	473	506	506	506	565
ABHD16A	ENST00000490209.4	up	H3K27ac	0	428	575	428	0	0	0	0	0	0	0	0	0
ABHD16A	ENST00000490209.4	up	H3K36me3	2984	2984	2984	2984	2984	2984	2984	2984	2984	2984	2984	2984	2984
ABHD16A	ENST00000490209.4	up	H3K4me1	1178	2865	2865	2865	468	0	0	0	468	1178	0	0	1178
ABHD16A	ENST00000492084.4	up	H3K27ac	677	834	834	1136	673	673	673	673	673	677	748	700	569
ABHD16A	ENST00000492084.4	up	H3K4me1	557	1552	1629	2268	522	522	522	522	522	549	470	402	549
ABHD16A	ENST00000492084.4	up	H3K4me3	705	705	666	705	705	705	615	735	705	738	738	738	797
ABHD16A	ENST00000492899.1	up	H3K36me3	2985	2985	2985	2985	2985	2985	2985	2985	2985	2985	2985	2985	2985
ABHD16A	ENST00000492899.1	up	H3K4me1	0	2032	2032	2032	0	0	0	0	0	0	0	0	0
ABHD16A	ENST00000495769.4	up	H3K27ac	425	582	582	884	421	421	421	421	421	425	496	448	317
ABHD16A	ENST00000495769.4	up	H3K4me1	557	1552	1629	2535	522	522	522	522	522	549	470	402	549
ABHD16A	ENST00000495769.4	up	H3K4me3	447	447	408	447	447	447	357	477	447	480	480	480	539
ABHD16A	ENST00000496579.4	up	H3K36me3	2982	2982	2982	2982	2982	2982	2982	2982	2982	2982	2982	2982	2982
ABHD16A	ENST00000496579.4	up	H3K4me1	0	1542	1542	1542	0	0	0	0	0	0	0	0	0
ABHD16A	ENST00000498420.4	up	H3K27ac	413	570	570	872	409	409	409	409	409	413	484	436	310
ABHD16A	ENST00000498420.4	up	H3K4me1	557	1552	1629	2551	522	522	522	522	522	549	470	402	549
ABHD16A	ENST00000498420.4	up	H3K4me3	431	431	392	431	431	431	341	461	431	464	464	464	523
ABHD16B	ENSG00000183260.6	gene	H3K27ac	0	0	0	0	0	0	0	78	0	0	0	0	0
ABHD16B	ENSG00000183260.6	gene	H3K36me3	1509	1509	1509	1509	1340	1340	1340	1422	1218	1509	1611	1658	1548
ABHD16B	ENSG00000183260.6	gene	H3K4me1	697	697	697	435	2045	2045	2045	2045	2045	315	78	40	315
ABHD16B	ENST00000369916.4	up	H3K27ac	0	0	0	0	0	0	0	159	0	0	0	128	0
ABHD16B	ENST00000369916.4	up	H3K27me3	0	0	0	0	0	193	193	864	0	0	0	0	0
ABHD16B	ENST00000369916.4	up	H3K36me3	0	0	0	0	0	0	0	0	0	0	0	366	0
ABHD16B	ENST00000369916.4	up	H3K4me1	2009	1881	1881	1276	2929	2929	2929	2929	2929	1674	890	1137	1674
[truncated: 420,970 more rows]
